# Supplementary material for: Near-global freshwater-specific environmental variables for biodiversity analyses in 1 km resolution
Source: Sci Data. 2015 Dec 8;2:150073. doi: 10.1038/sdata.2015.73 (PMC4672682; doi:10.1038/sdata.2015.73)
Supplement: Supplementary file 2 [file sdata201573-isa1.zip]

Archive with 7 entries (7 files):
- i_Investigation.txt
- s_study_Domisch.txt
- a_climate_Domisch.txt
- a_topography_Domisch.txt
- a_landcover_Domisch.txt
- a_geology_Domisch.txt
- a_soil_Domisch.txt
