# Supplementary material for: Near-global freshwater-specific environmental variables for biodiversity analyses in 1 km resolution
Source: Sci Data. 2015 Dec 8;2:150073. doi: 10.1038/sdata.2015.73 (PMC4672682; doi:10.1038/sdata.2015.73)
Supplement: Supplementary file 2 [file sdata201573-isa1.zip › a_climate_Domisch.txt]

Sample Name	Protocol REF	Protocol REF	Comment[variable description]	Assay Name	Raw Data File	Comment [Data Repository]	Comment [Data Record Accession]	Comment [Data Record URI]	Comment[dynamic dataset URL]
monthly_tmin_average.nc	Derived metrics from the source layers	Extension to lakes and reservoirs	Min. monthly air temperature for January	tmin_avg_01	monthly_tmin_average.nc	Dryad Digital Repository	doi:10.5061/dryad.dv920	http://dx.doi.org/10.5061/dryad.dv920	http://www.earthenv.org/streams
monthly_tmin_average.nc	Derived metrics from the source layers	Extension to lakes and reservoirs	Min. monthly air temperature for February	tmin_avg_02	monthly_tmin_average.nc	Dryad Digital Repository	doi:10.5061/dryad.dv920	http://dx.doi.org/10.5061/dryad.dv920	http://www.earthenv.org/streams
monthly_tmin_average.nc	Derived metrics from the source layers	Extension to lakes and reservoirs	Min. monthly air temperature for March	tmin_avg_03	monthly_tmin_average.nc	Dryad Digital Repository	doi:10.5061/dryad.dv920	http://dx.doi.org/10.5061/dryad.dv920	http://www.earthenv.org/streams
monthly_tmin_average.nc	Derived metrics from the source layers	Extension to lakes and reservoirs	Min. monthly air temperature for April	tmin_avg_04	monthly_tmin_average.nc	Dryad Digital Repository	doi:10.5061/dryad.dv920	http://dx.doi.org/10.5061/dryad.dv920	http://www.earthenv.org/streams
monthly_tmin_average.nc	Derived metrics from the source layers	Extension to lakes and reservoirs	Min. monthly air temperature for May	tmin_avg_05	monthly_tmin_average.nc	Dryad Digital Repository	doi:10.5061/dryad.dv920	http://dx.doi.org/10.5061/dryad.dv920	http://www.earthenv.org/streams
monthly_tmin_average.nc	Derived metrics from the source layers	Extension to lakes and reservoirs	Min. monthly air temperature for June	tmin_avg_06	monthly_tmin_average.nc	Dryad Digital Repository	doi:10.5061/dryad.dv920	http://dx.doi.org/10.5061/dryad.dv920	http://www.earthenv.org/streams
monthly_tmin_average.nc	Derived metrics from the source layers	Extension to lakes and reservoirs	Min. monthly air temperature for July	tmin_avg_07	monthly_tmin_average.nc	Dryad Digital Repository	doi:10.5061/dryad.dv920	http://dx.doi.org/10.5061/dryad.dv920	http://www.earthenv.org/streams
monthly_tmin_average.nc	Derived metrics from the source layers	Extension to lakes and reservoirs	Min. monthly air temperature for August	tmin_avg_08	monthly_tmin_average.nc	Dryad Digital Repository	doi:10.5061/dryad.dv920	http://dx.doi.org/10.5061/dryad.dv920	http://www.earthenv.org/streams
monthly_tmin_average.nc	Derived metrics from the source layers	Extension to lakes and reservoirs	Min. monthly air temperature for September	tmin_avg_09	monthly_tmin_average.nc	Dryad Digital Repository	doi:10.5061/dryad.dv920	http://dx.doi.org/10.5061/dryad.dv920	http://www.earthenv.org/streams
monthly_tmin_average.nc	Derived metrics from the source layers	Extension to lakes and reservoirs	Min. monthly air temperature for October	tmin_avg_10	monthly_tmin_average.nc	Dryad Digital Repository	doi:10.5061/dryad.dv920	http://dx.doi.org/10.5061/dryad.dv920	http://www.earthenv.org/streams
monthly_tmin_average.nc	Derived metrics from the source layers	Extension to lakes and reservoirs	Min. monthly air temperature for November	tmin_avg_11	monthly_tmin_average.nc	Dryad Digital Repository	doi:10.5061/dryad.dv920	http://dx.doi.org/10.5061/dryad.dv920	http://www.earthenv.org/streams
monthly_tmin_average.nc	Derived metrics from the source layers	Extension to lakes and reservoirs	Min. monthly air temperature for December	tmin_avg_12	monthly_tmin_average.nc	Dryad Digital Repository	doi:10.5061/dryad.dv920	http://dx.doi.org/10.5061/dryad.dv920	http://www.earthenv.org/streams
monthly_tmax_average.nc	Derived metrics from the source layers	Extension to lakes and reservoirs	Max. monthly air temperature for January	tmax_avg_01	monthly_tmax_average.nc	Dryad Digital Repository	doi:10.5061/dryad.dv920	http://dx.doi.org/10.5061/dryad.dv920	http://www.earthenv.org/streams
monthly_tmax_average.nc	Derived metrics from the source layers	Extension to lakes and reservoirs	Max. monthly air temperature for February	tmax_avg_02	monthly_tmax_average.nc	Dryad Digital Repository	doi:10.5061/dryad.dv920	http://dx.doi.org/10.5061/dryad.dv920	http://www.earthenv.org/streams
monthly_tmax_average.nc	Derived metrics from the source layers	Extension to lakes and reservoirs	Max. monthly air temperature for March	tmax_avg_03	monthly_tmax_average.nc	Dryad Digital Repository	doi:10.5061/dryad.dv920	http://dx.doi.org/10.5061/dryad.dv920	http://www.earthenv.org/streams
monthly_tmax_average.nc	Derived metrics from the source layers	Extension to lakes and reservoirs	Max. monthly air temperature for April	tmax_avg_04	monthly_tmax_average.nc	Dryad Digital Repository	doi:10.5061/dryad.dv920	http://dx.doi.org/10.5061/dryad.dv920	http://www.earthenv.org/streams
monthly_tmax_average.nc	Derived metrics from the source layers	Extension to lakes and reservoirs	Max. monthly air temperature for May	tmax_avg_05	monthly_tmax_average.nc	Dryad Digital Repository	doi:10.5061/dryad.dv920	http://dx.doi.org/10.5061/dryad.dv920	http://www.earthenv.org/streams
monthly_tmax_average.nc	Derived metrics from the source layers	Extension to lakes and reservoirs	Max. monthly air temperature for June	tmax_avg_06	monthly_tmax_average.nc	Dryad Digital Repository	doi:10.5061/dryad.dv920	http://dx.doi.org/10.5061/dryad.dv920	http://www.earthenv.org/streams
monthly_tmax_average.nc	Derived metrics from the source layers	Extension to lakes and reservoirs	Max. monthly air temperature for July	tmax_avg_07	monthly_tmax_average.nc	Dryad Digital Repository	doi:10.5061/dryad.dv920	http://dx.doi.org/10.5061/dryad.dv920	http://www.earthenv.org/streams
monthly_tmax_average.nc	Derived metrics from the source layers	Extension to lakes and reservoirs	Max. monthly air temperature for August	tmax_avg_08	monthly_tmax_average.nc	Dryad Digital Repository	doi:10.5061/dryad.dv920	http://dx.doi.org/10.5061/dryad.dv920	http://www.earthenv.org/streams
monthly_tmax_average.nc	Derived metrics from the source layers	Extension to lakes and reservoirs	Max. monthly air temperature for September	tmax_avg_09	monthly_tmax_average.nc	Dryad Digital Repository	doi:10.5061/dryad.dv920	http://dx.doi.org/10.5061/dryad.dv920	http://www.earthenv.org/streams
monthly_tmax_average.nc	Derived metrics from the source layers	Extension to lakes and reservoirs	Max. monthly air temperature for October	tmax_avg_10	monthly_tmax_average.nc	Dryad Digital Repository	doi:10.5061/dryad.dv920	http://dx.doi.org/10.5061/dryad.dv920	http://www.earthenv.org/streams
monthly_tmax_average.nc	Derived metrics from the source layers	Extension to lakes and reservoirs	Max. monthly air temperature for November	tmax_avg_11	monthly_tmax_average.nc	Dryad Digital Repository	doi:10.5061/dryad.dv920	http://dx.doi.org/10.5061/dryad.dv920	http://www.earthenv.org/streams
monthly_tmax_average.nc	Derived metrics from the source layers	Extension to lakes and reservoirs	Max. monthly air temperature for December	tmax_avg_12	monthly_tmax_average.nc	Dryad Digital Repository	doi:10.5061/dryad.dv920	http://dx.doi.org/10.5061/dryad.dv920	http://www.earthenv.org/streams
monthly_prec_sum.nc	Derived metrics from the source layers	Extension to lakes and reservoirs	Sum of monthly precipitation for January	prec_sum_01	monthly_prec_sum.nc	Dryad Digital Repository	doi:10.5061/dryad.dv920	http://dx.doi.org/10.5061/dryad.dv920	http://www.earthenv.org/streams
monthly_prec_sum.nc	Derived metrics from the source layers	Extension to lakes and reservoirs	Sum of monthly precipitation for February	prec_sum_02	monthly_prec_sum.nc	Dryad Digital Repository	doi:10.5061/dryad.dv920	http://dx.doi.org/10.5061/dryad.dv920	http://www.earthenv.org/streams
monthly_prec_sum.nc	Derived metrics from the source layers	Extension to lakes and reservoirs	Sum of monthly precipitation for March	prec_sum_03	monthly_prec_sum.nc	Dryad Digital Repository	doi:10.5061/dryad.dv920	http://dx.doi.org/10.5061/dryad.dv920	http://www.earthenv.org/streams
monthly_prec_sum.nc	Derived metrics from the source layers	Extension to lakes and reservoirs	Sum of monthly precipitation for April	prec_sum_04	monthly_prec_sum.nc	Dryad Digital Repository	doi:10.5061/dryad.dv920	http://dx.doi.org/10.5061/dryad.dv920	http://www.earthenv.org/streams
monthly_prec_sum.nc	Derived metrics from the source layers	Extension to lakes and reservoirs	Sum of monthly precipitation for May	prec_sum_05	monthly_prec_sum.nc	Dryad Digital Repository	doi:10.5061/dryad.dv920	http://dx.doi.org/10.5061/dryad.dv920	http://www.earthenv.org/streams
monthly_prec_sum.nc	Derived metrics from the source layers	Extension to lakes and reservoirs	Sum of monthly precipitation for June	prec_sum_06	monthly_prec_sum.nc	Dryad Digital Repository	doi:10.5061/dryad.dv920	http://dx.doi.org/10.5061/dryad.dv920	http://www.earthenv.org/streams
monthly_prec_sum.nc	Derived metrics from the source layers	Extension to lakes and reservoirs	Sum of monthly precipitation for July	prec_sum_07	monthly_prec_sum.nc	Dryad Digital Repository	doi:10.5061/dryad.dv920	http://dx.doi.org/10.5061/dryad.dv920	http://www.earthenv.org/streams
monthly_prec_sum.nc	Derived metrics from the source layers	Extension to lakes and reservoirs	Sum of monthly precipitation for August	prec_sum_08	monthly_prec_sum.nc	Dryad Digital Repository	doi:10.5061/dryad.dv920	http://dx.doi.org/10.5061/dryad.dv920	http://www.earthenv.org/streams
monthly_prec_sum.nc	Derived metrics from the source layers	Extension to lakes and reservoirs	Sum of monthly precipitation for September	prec_sum_09	monthly_prec_sum.nc	Dryad Digital Repository	doi:10.5061/dryad.dv920	http://dx.doi.org/10.5061/dryad.dv920	http://www.earthenv.org/streams
monthly_prec_sum.nc	Derived metrics from the source layers	Extension to lakes and reservoirs	Sum of monthly precipitation for October	prec_sum_10	monthly_prec_sum.nc	Dryad Digital Repository	doi:10.5061/dryad.dv920	http://dx.doi.org/10.5061/dryad.dv920	http://www.earthenv.org/streams
monthly_prec_sum.nc	Derived metrics from the source layers	Extension to lakes and reservoirs	Sum of monthly precipitation for November	prec_sum_11	monthly_prec_sum.nc	Dryad Digital Repository	doi:10.5061/dryad.dv920	http://dx.doi.org/10.5061/dryad.dv920	http://www.earthenv.org/streams
monthly_prec_sum.nc	Derived metrics from the source layers	Extension to lakes and reservoirs	Sum of monthly precipitation for December	prec_sum_12	monthly_prec_sum.nc	Dryad Digital Repository	doi:10.5061/dryad.dv920	http://dx.doi.org/10.5061/dryad.dv920	http://www.earthenv.org/streams
monthly_tmin_weighted_average.nc	Derived metrics from the source layers	Extension to lakes and reservoirs	Min. monthly air temperature January	tmin_wavg_01	monthly_tmin_weighted_average.nc	Dryad Digital Repository	doi:10.5061/dryad.dv920	http://dx.doi.org/10.5061/dryad.dv920	http://www.earthenv.org/streams
monthly_tmin_weighted_average.nc	Derived metrics from the source layers	Extension to lakes and reservoirs	Min. monthly air temperature February	tmin_wavg_02	monthly_tmin_weighted_average.nc	Dryad Digital Repository	doi:10.5061/dryad.dv920	http://dx.doi.org/10.5061/dryad.dv920	http://www.earthenv.org/streams
monthly_tmin_weighted_average.nc	Derived metrics from the source layers	Extension to lakes and reservoirs	Min. monthly air temperature March	tmin_wavg_03	monthly_tmin_weighted_average.nc	Dryad Digital Repository	doi:10.5061/dryad.dv920	http://dx.doi.org/10.5061/dryad.dv920	http://www.earthenv.org/streams
monthly_tmin_weighted_average.nc	Derived metrics from the source layers	Extension to lakes and reservoirs	Min. monthly air temperature April	tmin_wavg_04	monthly_tmin_weighted_average.nc	Dryad Digital Repository	doi:10.5061/dryad.dv920	http://dx.doi.org/10.5061/dryad.dv920	http://www.earthenv.org/streams
monthly_tmin_weighted_average.nc	Derived metrics from the source layers	Extension to lakes and reservoirs	Min. monthly air temperature May	tmin_wavg_05	monthly_tmin_weighted_average.nc	Dryad Digital Repository	doi:10.5061/dryad.dv920	http://dx.doi.org/10.5061/dryad.dv920	http://www.earthenv.org/streams
monthly_tmin_weighted_average.nc	Derived metrics from the source layers	Extension to lakes and reservoirs	Min. monthly air temperature June	tmin_wavg_06	monthly_tmin_weighted_average.nc	Dryad Digital Repository	doi:10.5061/dryad.dv920	http://dx.doi.org/10.5061/dryad.dv920	http://www.earthenv.org/streams
monthly_tmin_weighted_average.nc	Derived metrics from the source layers	Extension to lakes and reservoirs	Min. monthly air temperature July	tmin_wavg_07	monthly_tmin_weighted_average.nc	Dryad Digital Repository	doi:10.5061/dryad.dv920	http://dx.doi.org/10.5061/dryad.dv920	http://www.earthenv.org/streams
monthly_tmin_weighted_average.nc	Derived metrics from the source layers	Extension to lakes and reservoirs	Min. monthly air temperature August	tmin_wavg_08	monthly_tmin_weighted_average.nc	Dryad Digital Repository	doi:10.5061/dryad.dv920	http://dx.doi.org/10.5061/dryad.dv920	http://www.earthenv.org/streams
monthly_tmin_weighted_average.nc	Derived metrics from the source layers	Extension to lakes and reservoirs	Min. monthly air temperature September	tmin_wavg_09	monthly_tmin_weighted_average.nc	Dryad Digital Repository	doi:10.5061/dryad.dv920	http://dx.doi.org/10.5061/dryad.dv920	http://www.earthenv.org/streams
monthly_tmin_weighted_average.nc	Derived metrics from the source layers	Extension to lakes and reservoirs	Min. monthly air temperature October	tmin_wavg_10	monthly_tmin_weighted_average.nc	Dryad Digital Repository	doi:10.5061/dryad.dv920	http://dx.doi.org/10.5061/dryad.dv920	http://www.earthenv.org/streams
monthly_tmin_weighted_average.nc	Derived metrics from the source layers	Extension to lakes and reservoirs	Min. monthly air temperature November	tmin_wavg_11	monthly_tmin_weighted_average.nc	Dryad Digital Repository	doi:10.5061/dryad.dv920	http://dx.doi.org/10.5061/dryad.dv920	http://www.earthenv.org/streams
monthly_tmin_weighted_average.nc	Derived metrics from the source layers	Extension to lakes and reservoirs	Min. monthly air temperature December	tmin_wavg_12	monthly_tmin_weighted_average.nc	Dryad Digital Repository	doi:10.5061/dryad.dv920	http://dx.doi.org/10.5061/dryad.dv920	http://www.earthenv.org/streams
monthly_tmax_weighted_average.nc	Derived metrics from the source layers	Extension to lakes and reservoirs	Max. monthly air temperature January	tmax_wavg_01	monthly_tmax_weighted_average.nc	Dryad Digital Repository	doi:10.5061/dryad.dv920	http://dx.doi.org/10.5061/dryad.dv920	http://www.earthenv.org/streams
monthly_tmax_weighted_average.nc	Derived metrics from the source layers	Extension to lakes and reservoirs	Max. monthly air temperature February	tmax_wavg_02	monthly_tmax_weighted_average.nc	Dryad Digital Repository	doi:10.5061/dryad.dv920	http://dx.doi.org/10.5061/dryad.dv920	http://www.earthenv.org/streams
monthly_tmax_weighted_average.nc	Derived metrics from the source layers	Extension to lakes and reservoirs	Max. monthly air temperature March	tmax_wavg_03	monthly_tmax_weighted_average.nc	Dryad Digital Repository	doi:10.5061/dryad.dv920	http://dx.doi.org/10.5061/dryad.dv920	http://www.earthenv.org/streams
monthly_tmax_weighted_average.nc	Derived metrics from the source layers	Extension to lakes and reservoirs	Max. monthly air temperature April	tmax_wavg_04	monthly_tmax_weighted_average.nc	Dryad Digital Repository	doi:10.5061/dryad.dv920	http://dx.doi.org/10.5061/dryad.dv920	http://www.earthenv.org/streams
monthly_tmax_weighted_average.nc	Derived metrics from the source layers	Extension to lakes and reservoirs	Max. monthly air temperature May	tmax_wavg_05	monthly_tmax_weighted_average.nc	Dryad Digital Repository	doi:10.5061/dryad.dv920	http://dx.doi.org/10.5061/dryad.dv920	http://www.earthenv.org/streams
monthly_tmax_weighted_average.nc	Derived metrics from the source layers	Extension to lakes and reservoirs	Max. monthly air temperature June	tmax_wavg_06	monthly_tmax_weighted_average.nc	Dryad Digital Repository	doi:10.5061/dryad.dv920	http://dx.doi.org/10.5061/dryad.dv920	http://www.earthenv.org/streams
monthly_tmax_weighted_average.nc	Derived metrics from the source layers	Extension to lakes and reservoirs	Max. monthly air temperature July	tmax_wavg_07	monthly_tmax_weighted_average.nc	Dryad Digital Repository	doi:10.5061/dryad.dv920	http://dx.doi.org/10.5061/dryad.dv920	http://www.earthenv.org/streams
monthly_tmax_weighted_average.nc	Derived metrics from the source layers	Extension to lakes and reservoirs	Max. monthly air temperature August	tmax_wavg_08	monthly_tmax_weighted_average.nc	Dryad Digital Repository	doi:10.5061/dryad.dv920	http://dx.doi.org/10.5061/dryad.dv920	http://www.earthenv.org/streams
monthly_tmax_weighted_average.nc	Derived metrics from the source layers	Extension to lakes and reservoirs	Max. monthly air temperature September	tmax_wavg_09	monthly_tmax_weighted_average.nc	Dryad Digital Repository	doi:10.5061/dryad.dv920	http://dx.doi.org/10.5061/dryad.dv920	http://www.earthenv.org/streams
monthly_tmax_weighted_average.nc	Derived metrics from the source layers	Extension to lakes and reservoirs	Max. monthly air temperature October	tmax_wavg_10	monthly_tmax_weighted_average.nc	Dryad Digital Repository	doi:10.5061/dryad.dv920	http://dx.doi.org/10.5061/dryad.dv920	http://www.earthenv.org/streams
monthly_tmax_weighted_average.nc	Derived metrics from the source layers	Extension to lakes and reservoirs	Max. monthly air temperature November	tmax_wavg_11	monthly_tmax_weighted_average.nc	Dryad Digital Repository	doi:10.5061/dryad.dv920	http://dx.doi.org/10.5061/dryad.dv920	http://www.earthenv.org/streams
monthly_tmax_weighted_average.nc	Derived metrics from the source layers	Extension to lakes and reservoirs	Max. monthly air temperature December	tmax_wavg_12	monthly_tmax_weighted_average.nc	Dryad Digital Repository	doi:10.5061/dryad.dv920	http://dx.doi.org/10.5061/dryad.dv920	http://www.earthenv.org/streams
monthly_prec_weighted_sum.nc	Derived metrics from the source layers	Extension to lakes and reservoirs	Sum of monthly precipitation January	prec_wsum_01	monthly_prec_weighted_sum.nc	Dryad Digital Repository	doi:10.5061/dryad.dv920	http://dx.doi.org/10.5061/dryad.dv920	http://www.earthenv.org/streams
monthly_prec_weighted_sum.nc	Derived metrics from the source layers	Extension to lakes and reservoirs	Sum of monthly precipitation February	prec_wsum_02	monthly_prec_weighted_sum.nc	Dryad Digital Repository	doi:10.5061/dryad.dv920	http://dx.doi.org/10.5061/dryad.dv920	http://www.earthenv.org/streams
monthly_prec_weighted_sum.nc	Derived metrics from the source layers	Extension to lakes and reservoirs	Sum of monthly precipitation March	prec_wsum_03	monthly_prec_weighted_sum.nc	Dryad Digital Repository	doi:10.5061/dryad.dv920	http://dx.doi.org/10.5061/dryad.dv920	http://www.earthenv.org/streams
monthly_prec_weighted_sum.nc	Derived metrics from the source layers	Extension to lakes and reservoirs	Sum of monthly precipitation April	prec_wsum_04	monthly_prec_weighted_sum.nc	Dryad Digital Repository	doi:10.5061/dryad.dv920	http://dx.doi.org/10.5061/dryad.dv920	http://www.earthenv.org/streams
monthly_prec_weighted_sum.nc	Derived metrics from the source layers	Extension to lakes and reservoirs	Sum of monthly precipitation May	prec_wsum_05	monthly_prec_weighted_sum.nc	Dryad Digital Repository	doi:10.5061/dryad.dv920	http://dx.doi.org/10.5061/dryad.dv920	http://www.earthenv.org/streams
monthly_prec_weighted_sum.nc	Derived metrics from the source layers	Extension to lakes and reservoirs	Sum of monthly precipitation June	prec_wsum_06	monthly_prec_weighted_sum.nc	Dryad Digital Repository	doi:10.5061/dryad.dv920	http://dx.doi.org/10.5061/dryad.dv920	http://www.earthenv.org/streams
monthly_prec_weighted_sum.nc	Derived metrics from the source layers	Extension to lakes and reservoirs	Sum of monthly precipitation July	prec_wsum_07	monthly_prec_weighted_sum.nc	Dryad Digital Repository	doi:10.5061/dryad.dv920	http://dx.doi.org/10.5061/dryad.dv920	http://www.earthenv.org/streams
monthly_prec_weighted_sum.nc	Derived metrics from the source layers	Extension to lakes and reservoirs	Sum of monthly precipitation August	prec_wsum_08	monthly_prec_weighted_sum.nc	Dryad Digital Repository	doi:10.5061/dryad.dv920	http://dx.doi.org/10.5061/dryad.dv920	http://www.earthenv.org/streams
monthly_prec_weighted_sum.nc	Derived metrics from the source layers	Extension to lakes and reservoirs	Sum of monthly precipitation September	prec_wsum_09	monthly_prec_weighted_sum.nc	Dryad Digital Repository	doi:10.5061/dryad.dv920	http://dx.doi.org/10.5061/dryad.dv920	http://www.earthenv.org/streams
monthly_prec_weighted_sum.nc	Derived metrics from the source layers	Extension to lakes and reservoirs	Sum of monthly precipitation October	prec_wsum_10	monthly_prec_weighted_sum.nc	Dryad Digital Repository	doi:10.5061/dryad.dv920	http://dx.doi.org/10.5061/dryad.dv920	http://www.earthenv.org/streams
monthly_prec_weighted_sum.nc	Derived metrics from the source layers	Extension to lakes and reservoirs	Sum of monthly precipitation November	prec_wsum_11	monthly_prec_weighted_sum.nc	Dryad Digital Repository	doi:10.5061/dryad.dv920	http://dx.doi.org/10.5061/dryad.dv920	http://www.earthenv.org/streams
monthly_prec_weighted_sum.nc	Derived metrics from the source layers	Extension to lakes and reservoirs	Sum of monthly precipitation December	prec_wsum_12	monthly_prec_weighted_sum.nc	Dryad Digital Repository	doi:10.5061/dryad.dv920	http://dx.doi.org/10.5061/dryad.dv920	http://www.earthenv.org/streams
hydroclim_average_sum.nc	Derived metrics from the source layers	Extension to lakes and reservoirs	Bioclim 1	hydro_avg_01	hydroclim_average+sum.nc	Dryad Digital Repository	doi:10.5061/dryad.dv920	http://dx.doi.org/10.5061/dryad.dv920	http://www.earthenv.org/streams
hydroclim_average_sum.nc	Derived metrics from the source layers	Extension to lakes and reservoirs	Bioclim 2	hydro_avg_02	hydroclim_average+sum.nc	Dryad Digital Repository	doi:10.5061/dryad.dv920	http://dx.doi.org/10.5061/dryad.dv920	http://www.earthenv.org/streams
hydroclim_average_sum.nc	Derived metrics from the source layers	Extension to lakes and reservoirs	Bioclim 3	hydro_avg_03	hydroclim_average+sum.nc	Dryad Digital Repository	doi:10.5061/dryad.dv920	http://dx.doi.org/10.5061/dryad.dv920	http://www.earthenv.org/streams
hydroclim_average_sum.nc	Derived metrics from the source layers	Extension to lakes and reservoirs	Bioclim 4	hydro_avg_04	hydroclim_average+sum.nc	Dryad Digital Repository	doi:10.5061/dryad.dv920	http://dx.doi.org/10.5061/dryad.dv920	http://www.earthenv.org/streams
hydroclim_average_sum.nc	Derived metrics from the source layers	Extension to lakes and reservoirs	Bioclim 5	hydro_avg_05	hydroclim_average+sum.nc	Dryad Digital Repository	doi:10.5061/dryad.dv920	http://dx.doi.org/10.5061/dryad.dv920	http://www.earthenv.org/streams
hydroclim_average_sum.nc	Derived metrics from the source layers	Extension to lakes and reservoirs	Bioclim 6	hydro_avg_06	hydroclim_average+sum.nc	Dryad Digital Repository	doi:10.5061/dryad.dv920	http://dx.doi.org/10.5061/dryad.dv920	http://www.earthenv.org/streams
hydroclim_average_sum.nc	Derived metrics from the source layers	Extension to lakes and reservoirs	Bioclim 7	hydro_avg_07	hydroclim_average+sum.nc	Dryad Digital Repository	doi:10.5061/dryad.dv920	http://dx.doi.org/10.5061/dryad.dv920	http://www.earthenv.org/streams
hydroclim_average_sum.nc	Derived metrics from the source layers	Extension to lakes and reservoirs	Bioclim 8	hydro_avg_08	hydroclim_average+sum.nc	Dryad Digital Repository	doi:10.5061/dryad.dv920	http://dx.doi.org/10.5061/dryad.dv920	http://www.earthenv.org/streams
hydroclim_average_sum.nc	Derived metrics from the source layers	Extension to lakes and reservoirs	Bioclim 9	hydro_avg_09	hydroclim_average+sum.nc	Dryad Digital Repository	doi:10.5061/dryad.dv920	http://dx.doi.org/10.5061/dryad.dv920	http://www.earthenv.org/streams
hydroclim_average_sum.nc	Derived metrics from the source layers	Extension to lakes and reservoirs	Bioclim 10	hydro_avg_10	hydroclim_average+sum.nc	Dryad Digital Repository	doi:10.5061/dryad.dv920	http://dx.doi.org/10.5061/dryad.dv920	http://www.earthenv.org/streams
hydroclim_average_sum.nc	Derived metrics from the source layers	Extension to lakes and reservoirs	Bioclim 11	hydro_avg_11	hydroclim_average+sum.nc	Dryad Digital Repository	doi:10.5061/dryad.dv920	http://dx.doi.org/10.5061/dryad.dv920	http://www.earthenv.org/streams
hydroclim_average_sum.nc	Derived metrics from the source layers	Extension to lakes and reservoirs	Bioclim 12	hydro_avg_12	hydroclim_average+sum.nc	Dryad Digital Repository	doi:10.5061/dryad.dv920	http://dx.doi.org/10.5061/dryad.dv920	http://www.earthenv.org/streams
hydroclim_average_sum.nc	Derived metrics from the source layers	Extension to lakes and reservoirs	Bioclim 13	hydro_avg_13	hydroclim_average+sum.nc	Dryad Digital Repository	doi:10.5061/dryad.dv920	http://dx.doi.org/10.5061/dryad.dv920	http://www.earthenv.org/streams
hydroclim_average_sum.nc	Derived metrics from the source layers	Extension to lakes and reservoirs	Bioclim 14	hydro_avg_14	hydroclim_average+sum.nc	Dryad Digital Repository	doi:10.5061/dryad.dv920	http://dx.doi.org/10.5061/dryad.dv920	http://www.earthenv.org/streams
hydroclim_average_sum.nc	Derived metrics from the source layers	Extension to lakes and reservoirs	Bioclim 15	hydro_avg_15	hydroclim_average+sum.nc	Dryad Digital Repository	doi:10.5061/dryad.dv920	http://dx.doi.org/10.5061/dryad.dv920	http://www.earthenv.org/streams
hydroclim_average_sum.nc	Derived metrics from the source layers	Extension to lakes and reservoirs	Bioclim 16	hydro_avg_16	hydroclim_average+sum.nc	Dryad Digital Repository	doi:10.5061/dryad.dv920	http://dx.doi.org/10.5061/dryad.dv920	http://www.earthenv.org/streams
hydroclim_average_sum.nc	Derived metrics from the source layers	Extension to lakes and reservoirs	Bioclim 17	hydro_avg_17	hydroclim_average+sum.nc	Dryad Digital Repository	doi:10.5061/dryad.dv920	http://dx.doi.org/10.5061/dryad.dv920	http://www.earthenv.org/streams
hydroclim_average_sum.nc	Derived metrics from the source layers	Extension to lakes and reservoirs	Bioclim 18	hydro_avg_18	hydroclim_average+sum.nc	Dryad Digital Repository	doi:10.5061/dryad.dv920	http://dx.doi.org/10.5061/dryad.dv920	http://www.earthenv.org/streams
hydroclim_average_sum.nc	Derived metrics from the source layers	Extension to lakes and reservoirs	Bioclim 19	hydro_avg_19	hydroclim_average+sum.nc	Dryad Digital Repository	doi:10.5061/dryad.dv920	http://dx.doi.org/10.5061/dryad.dv920	http://www.earthenv.org/streams
hydroclim_weighted_average_sum.nc	Derived metrics from the source layers	Extension to lakes and reservoirs	Bioclim 1	hydro_wavg_01	hydroclim_weighted_average+sum.nc	Dryad Digital Repository	doi:10.5061/dryad.dv920	http://dx.doi.org/10.5061/dryad.dv920	http://www.earthenv.org/streams
hydroclim_weighted_average_sum.nc	Derived metrics from the source layers	Extension to lakes and reservoirs	Bioclim 2	hydro_wavg_02	hydroclim_weighted_average+sum.nc	Dryad Digital Repository	doi:10.5061/dryad.dv920	http://dx.doi.org/10.5061/dryad.dv920	http://www.earthenv.org/streams
hydroclim_weighted_average_sum.nc	Derived metrics from the source layers	Extension to lakes and reservoirs	Bioclim 3	hydro_wavg_03	hydroclim_weighted_average+sum.nc	Dryad Digital Repository	doi:10.5061/dryad.dv920	http://dx.doi.org/10.5061/dryad.dv920	http://www.earthenv.org/streams
hydroclim_weighted_average_sum.nc	Derived metrics from the source layers	Extension to lakes and reservoirs	Bioclim 4	hydro_wavg_04	hydroclim_weighted_average+sum.nc	Dryad Digital Repository	doi:10.5061/dryad.dv920	http://dx.doi.org/10.5061/dryad.dv920	http://www.earthenv.org/streams
hydroclim_weighted_average_sum.nc	Derived metrics from the source layers	Extension to lakes and reservoirs	Bioclim 5	hydro_wavg_05	hydroclim_weighted_average+sum.nc	Dryad Digital Repository	doi:10.5061/dryad.dv920	http://dx.doi.org/10.5061/dryad.dv920	http://www.earthenv.org/streams
hydroclim_weighted_average_sum.nc	Derived metrics from the source layers	Extension to lakes and reservoirs	Bioclim 6	hydro_wavg_06	hydroclim_weighted_average+sum.nc	Dryad Digital Repository	doi:10.5061/dryad.dv920	http://dx.doi.org/10.5061/dryad.dv920	http://www.earthenv.org/streams
hydroclim_weighted_average_sum.nc	Derived metrics from the source layers	Extension to lakes and reservoirs	Bioclim 7	hydro_wavg_07	hydroclim_weighted_average+sum.nc	Dryad Digital Repository	doi:10.5061/dryad.dv920	http://dx.doi.org/10.5061/dryad.dv920	http://www.earthenv.org/streams
hydroclim_weighted_average_sum.nc	Derived metrics from the source layers	Extension to lakes and reservoirs	Bioclim 8	hydro_wavg_08	hydroclim_weighted_average+sum.nc	Dryad Digital Repository	doi:10.5061/dryad.dv920	http://dx.doi.org/10.5061/dryad.dv920	http://www.earthenv.org/streams
hydroclim_weighted_average_sum.nc	Derived metrics from the source layers	Extension to lakes and reservoirs	Bioclim 9	hydro_wavg_09	hydroclim_weighted_average+sum.nc	Dryad Digital Repository	doi:10.5061/dryad.dv920	http://dx.doi.org/10.5061/dryad.dv920	http://www.earthenv.org/streams
hydroclim_weighted_average_sum.nc	Derived metrics from the source layers	Extension to lakes and reservoirs	Bioclim 10	hydro_wavg_10	hydroclim_weighted_average+sum.nc	Dryad Digital Repository	doi:10.5061/dryad.dv920	http://dx.doi.org/10.5061/dryad.dv920	http://www.earthenv.org/streams
hydroclim_weighted_average_sum.nc	Derived metrics from the source layers	Extension to lakes and reservoirs	Bioclim 11	hydro_wavg_11	hydroclim_weighted_average+sum.nc	Dryad Digital Repository	doi:10.5061/dryad.dv920	http://dx.doi.org/10.5061/dryad.dv920	http://www.earthenv.org/streams
hydroclim_weighted_average_sum.nc	Derived metrics from the source layers	Extension to lakes and reservoirs	Bioclim 12	hydro_wavg_12	hydroclim_weighted_average+sum.nc	Dryad Digital Repository	doi:10.5061/dryad.dv920	http://dx.doi.org/10.5061/dryad.dv920	http://www.earthenv.org/streams
hydroclim_weighted_average_sum.nc	Derived metrics from the source layers	Extension to lakes and reservoirs	Bioclim 13	hydro_wavg_13	hydroclim_weighted_average+sum.nc	Dryad Digital Repository	doi:10.5061/dryad.dv920	http://dx.doi.org/10.5061/dryad.dv920	http://www.earthenv.org/streams
hydroclim_weighted_average_sum.nc	Derived metrics from the source layers	Extension to lakes and reservoirs	Bioclim 14	hydro_wavg_14	hydroclim_weighted_average+sum.nc	Dryad Digital Repository	doi:10.5061/dryad.dv920	http://dx.doi.org/10.5061/dryad.dv920	http://www.earthenv.org/streams
hydroclim_weighted_average_sum.nc	Derived metrics from the source layers	Extension to lakes and reservoirs	Bioclim 15	hydro_wavg_15	hydroclim_weighted_average+sum.nc	Dryad Digital Repository	doi:10.5061/dryad.dv920	http://dx.doi.org/10.5061/dryad.dv920	http://www.earthenv.org/streams
hydroclim_weighted_average_sum.nc	Derived metrics from the source layers	Extension to lakes and reservoirs	Bioclim 16	hydro_wavg_16	hydroclim_weighted_average+sum.nc	Dryad Digital Repository	doi:10.5061/dryad.dv920	http://dx.doi.org/10.5061/dryad.dv920	http://www.earthenv.org/streams
hydroclim_weighted_average_sum.nc	Derived metrics from the source layers	Extension to lakes and reservoirs	Bioclim 17	hydro_wavg_17	hydroclim_weighted_average+sum.nc	Dryad Digital Repository	doi:10.5061/dryad.dv920	http://dx.doi.org/10.5061/dryad.dv920	http://www.earthenv.org/streams
hydroclim_weighted_average_sum.nc	Derived metrics from the source layers	Extension to lakes and reservoirs	Bioclim 18	hydro_wavg_18	hydroclim_weighted_average+sum.nc	Dryad Digital Repository	doi:10.5061/dryad.dv920	http://dx.doi.org/10.5061/dryad.dv920	http://www.earthenv.org/streams
hydroclim_weighted_average_sum.nc	Derived metrics from the source layers	Extension to lakes and reservoirs	Bioclim 19	hydro_wavg_19	hydroclim_weighted_average+sum.nc	Dryad Digital Repository	doi:10.5061/dryad.dv920	http://dx.doi.org/10.5061/dryad.dv920	http://www.earthenv.org/streams
quality_control.nc	Derived metrics from the source layers	Extension to lakes and reservoirs	Cells filled with max. neighbour value	missing_cells	quality_control.nc	Dryad Digital Repository	doi:10.5061/dryad.dv920	http://dx.doi.org/10.5061/dryad.dv920	http://www.earthenv.org/streams
quality_control.nc	Derived metrics from the source layers	Extension to lakes and reservoirs	Cells that were removed manually	cells_removed	quality_control.nc	Dryad Digital Repository	doi:10.5061/dryad.dv920	http://dx.doi.org/10.5061/dryad.dv920	http://www.earthenv.org/streams
