# Supplementary material for: Near-global freshwater-specific environmental variables for biodiversity analyses in 1 km resolution
Source: Sci Data. 2015 Dec 8;2:150073. doi: 10.1038/sdata.2015.73 (PMC4672682; doi:10.1038/sdata.2015.73)
Supplement: Supplementary file 2 [file sdata201573-isa1.zip › a_topography_Domisch.txt]

Sample Name	Protocol REF	Protocol REF	Protocol REF	Comment[variable description]	Assay Name	Raw Data File	Comment [Data Repository]	Comment [Data Record Accession]	Comment [Data Record URI]	Comment[dynamic dataset URL]
gridID_North America	Sub-catchment delineation	Derived metrics from the source layers	Extension to lakes and reservoirs		gridID_North America	r.water.outlet	Dryad Digital Repository	doi:10.5061/dryad.dv920	http://dx.doi.org/10.5061/dryad.dv920	http://www.earthenv.org/streams
gridID_South America	Sub-catchment delineation	Derived metrics from the source layers	Extension to lakes and reservoirs		gridID_South America	r.water.outlet	Dryad Digital Repository	doi:10.5061/dryad.dv920	http://dx.doi.org/10.5061/dryad.dv920	http://www.earthenv.org/streams
gridID_Europe	Sub-catchment delineation	Derived metrics from the source layers	Extension to lakes and reservoirs		gridID_Europe	r.water.outlet	Dryad Digital Repository	doi:10.5061/dryad.dv920	http://dx.doi.org/10.5061/dryad.dv920	http://www.earthenv.org/streams
gridID_Africa	Sub-catchment delineation	Derived metrics from the source layers	Extension to lakes and reservoirs		gridID_Africa	r.water.outlet	Dryad Digital Repository	doi:10.5061/dryad.dv920	http://dx.doi.org/10.5061/dryad.dv920	http://www.earthenv.org/streams
gridID_Asia	Sub-catchment delineation	Derived metrics from the source layers	Extension to lakes and reservoirs		gridID_Asia	r.water.outlet	Dryad Digital Repository	doi:10.5061/dryad.dv920	http://dx.doi.org/10.5061/dryad.dv920	http://www.earthenv.org/streams
gridID_Australasia	Sub-catchment delineation	Derived metrics from the source layers	Extension to lakes and reservoirs		gridID_Australasia	r.water.outlet	Dryad Digital Repository	doi:10.5061/dryad.dv920	http://dx.doi.org/10.5061/dryad.dv920	http://www.earthenv.org/streams
elevation.nc		Derived metrics from the source layers	Extension to lakes and reservoirs	Minimum elevation	dem_min	elevation.nc	Dryad Digital Repository	doi:10.5061/dryad.dv920	http://dx.doi.org/10.5061/dryad.dv920	http://www.earthenv.org/streams
elevation.nc		Derived metrics from the source layers	Extension to lakes and reservoirs	Maximum elevation	dem_max	elevation.nc	Dryad Digital Repository	doi:10.5061/dryad.dv920	http://dx.doi.org/10.5061/dryad.dv920	http://www.earthenv.org/streams
elevation.nc		Derived metrics from the source layers	Extension to lakes and reservoirs	Elevation range	dem_range	elevation.nc	Dryad Digital Repository	doi:10.5061/dryad.dv920	http://dx.doi.org/10.5061/dryad.dv920	http://www.earthenv.org/streams
elevation.nc		Derived metrics from the source layers	Extension to lakes and reservoirs	Average elevation	dem_avg	elevation.nc	Dryad Digital Repository	doi:10.5061/dryad.dv920	http://dx.doi.org/10.5061/dryad.dv920	http://www.earthenv.org/streams
slope.nc		Derived metrics from the source layers	Extension to lakes and reservoirs	Minimum slope	slope_min	slope.nc	Dryad Digital Repository	doi:10.5061/dryad.dv920	http://dx.doi.org/10.5061/dryad.dv920	http://www.earthenv.org/streams
slope.nc		Derived metrics from the source layers	Extension to lakes and reservoirs	Maximum slope	slope_max	slope.nc	Dryad Digital Repository	doi:10.5061/dryad.dv920	http://dx.doi.org/10.5061/dryad.dv920	http://www.earthenv.org/streams
slope.nc		Derived metrics from the source layers	Extension to lakes and reservoirs	Slope range	slope_range	slope.nc	Dryad Digital Repository	doi:10.5061/dryad.dv920	http://dx.doi.org/10.5061/dryad.dv920	http://www.earthenv.org/streams
slope.nc		Derived metrics from the source layers	Extension to lakes and reservoirs	Average slope	slope_avg	slope.nc	Dryad Digital Repository	doi:10.5061/dryad.dv920	http://dx.doi.org/10.5061/dryad.dv920	http://www.earthenv.org/streams
flow_acc.nc		Derived metrics from the source layers	Extension to lakes and reservoirs	Number of upstream stream grid cells	flow_length	flow_acc.nc	Dryad Digital Repository	doi:10.5061/dryad.dv920	http://dx.doi.org/10.5061/dryad.dv920	http://www.earthenv.org/streams
flow_acc.nc		Derived metrics from the source layers	Extension to lakes and reservoirs	Number of upstream catchment grid cells	flow_acc	flow_acc.nc	Dryad Digital Repository	doi:10.5061/dryad.dv920	http://dx.doi.org/10.5061/dryad.dv920	http://www.earthenv.org/streams
