# Supplementary material for: Near-global freshwater-specific environmental variables for biodiversity analyses in 1 km resolution
Source: Sci Data. 2015 Dec 8;2:150073. doi: 10.1038/sdata.2015.73 (PMC4672682; doi:10.1038/sdata.2015.73)
Supplement: Supplementary file 2 [file sdata201573-isa1.zip › a_landcover_Domisch.txt]

Sample Name	Protocol REF	Protocol REF	Comment[variable description]	Assay Name	Raw Data File	Comment [Data Repository]	Comment [Data Record Accession]	Comment [Data Record URI]	Comment[dynamic dataset URL]
landcover_minimum.nc	Derived metrics from the source layers	Extension to lakes and reservoirs	Evergreen/deciduous needleleaf trees	lc_min_01	landcover_minimum.nc	Dryad Digital Repository	doi:10.5061/dryad.dv920	http://dx.doi.org/10.5061/dryad.dv920	http://www.earthenv.org/streams
landcover_minimum.nc	Derived metrics from the source layers	Extension to lakes and reservoirs	Evergreen broadleaf trees	lc_min_02	landcover_minimum.nc	Dryad Digital Repository	doi:10.5061/dryad.dv920	http://dx.doi.org/10.5061/dryad.dv920	http://www.earthenv.org/streams
landcover_minimum.nc	Derived metrics from the source layers	Extension to lakes and reservoirs	Deciduous broadleaf trees	lc_min_03	landcover_minimum.nc	Dryad Digital Repository	doi:10.5061/dryad.dv920	http://dx.doi.org/10.5061/dryad.dv920	http://www.earthenv.org/streams
landcover_minimum.nc	Derived metrics from the source layers	Extension to lakes and reservoirs	Mixed/other trees	lc_min_04	landcover_minimum.nc	Dryad Digital Repository	doi:10.5061/dryad.dv920	http://dx.doi.org/10.5061/dryad.dv920	http://www.earthenv.org/streams
landcover_minimum.nc	Derived metrics from the source layers	Extension to lakes and reservoirs	Shrubs	lc_min_05	landcover_minimum.nc	Dryad Digital Repository	doi:10.5061/dryad.dv920	http://dx.doi.org/10.5061/dryad.dv920	http://www.earthenv.org/streams
landcover_minimum.nc	Derived metrics from the source layers	Extension to lakes and reservoirs	Herbaceous vegetation	lc_min_06	landcover_minimum.nc	Dryad Digital Repository	doi:10.5061/dryad.dv920	http://dx.doi.org/10.5061/dryad.dv920	http://www.earthenv.org/streams
landcover_minimum.nc	Derived metrics from the source layers	Extension to lakes and reservoirs	Cultivated and managed vegetation	lc_min_07	landcover_minimum.nc	Dryad Digital Repository	doi:10.5061/dryad.dv920	http://dx.doi.org/10.5061/dryad.dv920	http://www.earthenv.org/streams
landcover_minimum.nc	Derived metrics from the source layers	Extension to lakes and reservoirs	Regularly flooded shrub/herbaceous vegetation	lc_min_08	landcover_minimum.nc	Dryad Digital Repository	doi:10.5061/dryad.dv920	http://dx.doi.org/10.5061/dryad.dv920	http://www.earthenv.org/streams
landcover_minimum.nc	Derived metrics from the source layers	Extension to lakes and reservoirs	Urban/built-up	lc_min_09	landcover_minimum.nc	Dryad Digital Repository	doi:10.5061/dryad.dv920	http://dx.doi.org/10.5061/dryad.dv920	http://www.earthenv.org/streams
landcover_minimum.nc	Derived metrics from the source layers	Extension to lakes and reservoirs	Snow/ice	lc_min_10	landcover_minimum.nc	Dryad Digital Repository	doi:10.5061/dryad.dv920	http://dx.doi.org/10.5061/dryad.dv920	http://www.earthenv.org/streams
landcover_minimum.nc	Derived metrics from the source layers	Extension to lakes and reservoirs	Barren lands/sparse vegetation	lc_min_11	landcover_minimum.nc	Dryad Digital Repository	doi:10.5061/dryad.dv920	http://dx.doi.org/10.5061/dryad.dv920	http://www.earthenv.org/streams
landcover_minimum.nc	Derived metrics from the source layers	Extension to lakes and reservoirs	Open water	lc_min_12	landcover_minimum.nc	Dryad Digital Repository	doi:10.5061/dryad.dv920	http://dx.doi.org/10.5061/dryad.dv920	http://www.earthenv.org/streams
landcover_maximum.nc	Derived metrics from the source layers	Extension to lakes and reservoirs	Evergreen/deciduous needleleaf trees	lc_max_01	landcover_maximum.nc	Dryad Digital Repository	doi:10.5061/dryad.dv920	http://dx.doi.org/10.5061/dryad.dv920	http://www.earthenv.org/streams
landcover_maximum.nc	Derived metrics from the source layers	Extension to lakes and reservoirs	Evergreen broadleaf trees	lc_max_02	landcover_maximum.nc	Dryad Digital Repository	doi:10.5061/dryad.dv920	http://dx.doi.org/10.5061/dryad.dv920	http://www.earthenv.org/streams
landcover_maximum.nc	Derived metrics from the source layers	Extension to lakes and reservoirs	Deciduous broadleaf trees	lc_max_03	landcover_maximum.nc	Dryad Digital Repository	doi:10.5061/dryad.dv920	http://dx.doi.org/10.5061/dryad.dv920	http://www.earthenv.org/streams
landcover_maximum.nc	Derived metrics from the source layers	Extension to lakes and reservoirs	Mixed/other trees	lc_max_04	landcover_maximum.nc	Dryad Digital Repository	doi:10.5061/dryad.dv920	http://dx.doi.org/10.5061/dryad.dv920	http://www.earthenv.org/streams
landcover_maximum.nc	Derived metrics from the source layers	Extension to lakes and reservoirs	Shrubs	lc_max_05	landcover_maximum.nc	Dryad Digital Repository	doi:10.5061/dryad.dv920	http://dx.doi.org/10.5061/dryad.dv920	http://www.earthenv.org/streams
landcover_maximum.nc	Derived metrics from the source layers	Extension to lakes and reservoirs	Herbaceous vegetation	lc_max_06	landcover_maximum.nc	Dryad Digital Repository	doi:10.5061/dryad.dv920	http://dx.doi.org/10.5061/dryad.dv920	http://www.earthenv.org/streams
landcover_maximum.nc	Derived metrics from the source layers	Extension to lakes and reservoirs	Cultivated and managed vegetation	lc_max_07	landcover_maximum.nc	Dryad Digital Repository	doi:10.5061/dryad.dv920	http://dx.doi.org/10.5061/dryad.dv920	http://www.earthenv.org/streams
landcover_maximum.nc	Derived metrics from the source layers	Extension to lakes and reservoirs	Regularly flooded shrub/herbaceous vegetation	lc_max_08	landcover_maximum.nc	Dryad Digital Repository	doi:10.5061/dryad.dv920	http://dx.doi.org/10.5061/dryad.dv920	http://www.earthenv.org/streams
landcover_maximum.nc	Derived metrics from the source layers	Extension to lakes and reservoirs	Urban/built-up	lc_max_09	landcover_maximum.nc	Dryad Digital Repository	doi:10.5061/dryad.dv920	http://dx.doi.org/10.5061/dryad.dv920	http://www.earthenv.org/streams
landcover_maximum.nc	Derived metrics from the source layers	Extension to lakes and reservoirs	Snow/ice	lc_max_10	landcover_maximum.nc	Dryad Digital Repository	doi:10.5061/dryad.dv920	http://dx.doi.org/10.5061/dryad.dv920	http://www.earthenv.org/streams
landcover_maximum.nc	Derived metrics from the source layers	Extension to lakes and reservoirs	Barren lands/sparse vegetation	lc_max_11	landcover_maximum.nc	Dryad Digital Repository	doi:10.5061/dryad.dv920	http://dx.doi.org/10.5061/dryad.dv920	http://www.earthenv.org/streams
landcover_maximum.nc	Derived metrics from the source layers	Extension to lakes and reservoirs	Open water	lc_max_12	landcover_maximum.nc	Dryad Digital Repository	doi:10.5061/dryad.dv920	http://dx.doi.org/10.5061/dryad.dv920	http://www.earthenv.org/streams
landcover_range.nc	Derived metrics from the source layers	Extension to lakes and reservoirs	Evergreen/deciduous needleleaf trees	lc_range_01	landcover_range.nc	Dryad Digital Repository	doi:10.5061/dryad.dv920	http://dx.doi.org/10.5061/dryad.dv920	http://www.earthenv.org/streams
landcover_range.nc	Derived metrics from the source layers	Extension to lakes and reservoirs	Evergreen broadleaf trees	lc_range_02	landcover_range.nc	Dryad Digital Repository	doi:10.5061/dryad.dv920	http://dx.doi.org/10.5061/dryad.dv920	http://www.earthenv.org/streams
landcover_range.nc	Derived metrics from the source layers	Extension to lakes and reservoirs	Deciduous broadleaf trees	lc_range_03	landcover_range.nc	Dryad Digital Repository	doi:10.5061/dryad.dv920	http://dx.doi.org/10.5061/dryad.dv920	http://www.earthenv.org/streams
landcover_range.nc	Derived metrics from the source layers	Extension to lakes and reservoirs	Mixed/other trees	lc_range_04	landcover_range.nc	Dryad Digital Repository	doi:10.5061/dryad.dv920	http://dx.doi.org/10.5061/dryad.dv920	http://www.earthenv.org/streams
landcover_range.nc	Derived metrics from the source layers	Extension to lakes and reservoirs	Shrubs	lc_range_05	landcover_range.nc	Dryad Digital Repository	doi:10.5061/dryad.dv920	http://dx.doi.org/10.5061/dryad.dv920	http://www.earthenv.org/streams
landcover_range.nc	Derived metrics from the source layers	Extension to lakes and reservoirs	Herbaceous vegetation	lc_range_06	landcover_range.nc	Dryad Digital Repository	doi:10.5061/dryad.dv920	http://dx.doi.org/10.5061/dryad.dv920	http://www.earthenv.org/streams
landcover_range.nc	Derived metrics from the source layers	Extension to lakes and reservoirs	Cultivated and managed vegetation	lc_range_07	landcover_range.nc	Dryad Digital Repository	doi:10.5061/dryad.dv920	http://dx.doi.org/10.5061/dryad.dv920	http://www.earthenv.org/streams
landcover_range.nc	Derived metrics from the source layers	Extension to lakes and reservoirs	Regularly flooded shrub/herbaceous vegetation	lc_range_08	landcover_range.nc	Dryad Digital Repository	doi:10.5061/dryad.dv920	http://dx.doi.org/10.5061/dryad.dv920	http://www.earthenv.org/streams
landcover_range.nc	Derived metrics from the source layers	Extension to lakes and reservoirs	Urban/built-up	lc_range_09	landcover_range.nc	Dryad Digital Repository	doi:10.5061/dryad.dv920	http://dx.doi.org/10.5061/dryad.dv920	http://www.earthenv.org/streams
landcover_range.nc	Derived metrics from the source layers	Extension to lakes and reservoirs	Snow/ice	lc_range_10	landcover_range.nc	Dryad Digital Repository	doi:10.5061/dryad.dv920	http://dx.doi.org/10.5061/dryad.dv920	http://www.earthenv.org/streams
landcover_range.nc	Derived metrics from the source layers	Extension to lakes and reservoirs	Barren lands/sparse vegetation	lc_range_11	landcover_range.nc	Dryad Digital Repository	doi:10.5061/dryad.dv920	http://dx.doi.org/10.5061/dryad.dv920	http://www.earthenv.org/streams
landcover_range.nc	Derived metrics from the source layers	Extension to lakes and reservoirs	Open water	lc_range_12	landcover_range.nc	Dryad Digital Repository	doi:10.5061/dryad.dv920	http://dx.doi.org/10.5061/dryad.dv920	http://www.earthenv.org/streams
landcover_average.nc	Derived metrics from the source layers	Extension to lakes and reservoirs	Evergreen/deciduous needleleaf trees	lc_avg_01	landcover_average.nc	Dryad Digital Repository	doi:10.5061/dryad.dv920	http://dx.doi.org/10.5061/dryad.dv920	http://www.earthenv.org/streams
landcover_average.nc	Derived metrics from the source layers	Extension to lakes and reservoirs	Evergreen broadleaf trees	lc_avg_02	landcover_average.nc	Dryad Digital Repository	doi:10.5061/dryad.dv920	http://dx.doi.org/10.5061/dryad.dv920	http://www.earthenv.org/streams
landcover_average.nc	Derived metrics from the source layers	Extension to lakes and reservoirs	Deciduous broadleaf trees	lc_avg_03	landcover_average.nc	Dryad Digital Repository	doi:10.5061/dryad.dv920	http://dx.doi.org/10.5061/dryad.dv920	http://www.earthenv.org/streams
landcover_average.nc	Derived metrics from the source layers	Extension to lakes and reservoirs	Mixed/other trees	lc_avg_04	landcover_average.nc	Dryad Digital Repository	doi:10.5061/dryad.dv920	http://dx.doi.org/10.5061/dryad.dv920	http://www.earthenv.org/streams
landcover_average.nc	Derived metrics from the source layers	Extension to lakes and reservoirs	Shrubs	lc_avg_05	landcover_average.nc	Dryad Digital Repository	doi:10.5061/dryad.dv920	http://dx.doi.org/10.5061/dryad.dv920	http://www.earthenv.org/streams
landcover_average.nc	Derived metrics from the source layers	Extension to lakes and reservoirs	Herbaceous vegetation	lc_avg_06	landcover_average.nc	Dryad Digital Repository	doi:10.5061/dryad.dv920	http://dx.doi.org/10.5061/dryad.dv920	http://www.earthenv.org/streams
landcover_average.nc	Derived metrics from the source layers	Extension to lakes and reservoirs	Cultivated and managed vegetation	lc_avg_07	landcover_average.nc	Dryad Digital Repository	doi:10.5061/dryad.dv920	http://dx.doi.org/10.5061/dryad.dv920	http://www.earthenv.org/streams
landcover_average.nc	Derived metrics from the source layers	Extension to lakes and reservoirs	Regularly flooded shrub/herbaceous vegetation	lc_avg_08	landcover_average.nc	Dryad Digital Repository	doi:10.5061/dryad.dv920	http://dx.doi.org/10.5061/dryad.dv920	http://www.earthenv.org/streams
landcover_average.nc	Derived metrics from the source layers	Extension to lakes and reservoirs	Urban/built-up	lc_avg_09	landcover_average.nc	Dryad Digital Repository	doi:10.5061/dryad.dv920	http://dx.doi.org/10.5061/dryad.dv920	http://www.earthenv.org/streams
landcover_average.nc	Derived metrics from the source layers	Extension to lakes and reservoirs	Snow/ice	lc_avg_10	landcover_average.nc	Dryad Digital Repository	doi:10.5061/dryad.dv920	http://dx.doi.org/10.5061/dryad.dv920	http://www.earthenv.org/streams
landcover_average.nc	Derived metrics from the source layers	Extension to lakes and reservoirs	Barren lands/sparse vegetation	lc_avg_11	landcover_average.nc	Dryad Digital Repository	doi:10.5061/dryad.dv920	http://dx.doi.org/10.5061/dryad.dv920	http://www.earthenv.org/streams
landcover_average.nc	Derived metrics from the source layers	Extension to lakes and reservoirs	Open water	lc_avg_12	landcover_average.nc	Dryad Digital Repository	doi:10.5061/dryad.dv920	http://dx.doi.org/10.5061/dryad.dv920	http://www.earthenv.org/streams
landcover_weighted_average.nc	Derived metrics from the source layers	Extension to lakes and reservoirs	Evergreen/deciduous needleleaf trees	lc_wavg_01	landcover_weighted_average.nc	Dryad Digital Repository	doi:10.5061/dryad.dv920	http://dx.doi.org/10.5061/dryad.dv920	http://www.earthenv.org/streams
landcover_weighted_average.nc	Derived metrics from the source layers	Extension to lakes and reservoirs	Evergreen broadleaf trees	lc_wavg_02	landcover_weighted_average.nc	Dryad Digital Repository	doi:10.5061/dryad.dv920	http://dx.doi.org/10.5061/dryad.dv920	http://www.earthenv.org/streams
landcover_weighted_average.nc	Derived metrics from the source layers	Extension to lakes and reservoirs	Deciduous broadleaf trees	lc_wavg_03	landcover_weighted_average.nc	Dryad Digital Repository	doi:10.5061/dryad.dv920	http://dx.doi.org/10.5061/dryad.dv920	http://www.earthenv.org/streams
landcover_weighted_average.nc	Derived metrics from the source layers	Extension to lakes and reservoirs	Mixed/other trees	lc_wavg_04	landcover_weighted_average.nc	Dryad Digital Repository	doi:10.5061/dryad.dv920	http://dx.doi.org/10.5061/dryad.dv920	http://www.earthenv.org/streams
landcover_weighted_average.nc	Derived metrics from the source layers	Extension to lakes and reservoirs	Shrubs	lc_wavg_05	landcover_weighted_average.nc	Dryad Digital Repository	doi:10.5061/dryad.dv920	http://dx.doi.org/10.5061/dryad.dv920	http://www.earthenv.org/streams
landcover_weighted_average.nc	Derived metrics from the source layers	Extension to lakes and reservoirs	Herbaceous vegetation	lc_wavg_06	landcover_weighted_average.nc	Dryad Digital Repository	doi:10.5061/dryad.dv920	http://dx.doi.org/10.5061/dryad.dv920	http://www.earthenv.org/streams
landcover_weighted_average.nc	Derived metrics from the source layers	Extension to lakes and reservoirs	Cultivated and managed vegetation	lc_wavg_07	landcover_weighted_average.nc	Dryad Digital Repository	doi:10.5061/dryad.dv920	http://dx.doi.org/10.5061/dryad.dv920	http://www.earthenv.org/streams
landcover_weighted_average.nc	Derived metrics from the source layers	Extension to lakes and reservoirs	Regularly flooded shrub/herbaceous vegetation	lc_wavg_08	landcover_weighted_average.nc	Dryad Digital Repository	doi:10.5061/dryad.dv920	http://dx.doi.org/10.5061/dryad.dv920	http://www.earthenv.org/streams
landcover_weighted_average.nc	Derived metrics from the source layers	Extension to lakes and reservoirs	Urban/built-up	lc_wavg_09	landcover_weighted_average.nc	Dryad Digital Repository	doi:10.5061/dryad.dv920	http://dx.doi.org/10.5061/dryad.dv920	http://www.earthenv.org/streams
landcover_weighted_average.nc	Derived metrics from the source layers	Extension to lakes and reservoirs	Snow/ice	lc_wavg_10	landcover_weighted_average.nc	Dryad Digital Repository	doi:10.5061/dryad.dv920	http://dx.doi.org/10.5061/dryad.dv920	http://www.earthenv.org/streams
landcover_weighted_average.nc	Derived metrics from the source layers	Extension to lakes and reservoirs	Barren lands/sparse vegetation	lc_wavg_11	landcover_weighted_average.nc	Dryad Digital Repository	doi:10.5061/dryad.dv920	http://dx.doi.org/10.5061/dryad.dv920	http://www.earthenv.org/streams
landcover_weighted_average.nc	Derived metrics from the source layers	Extension to lakes and reservoirs	Open water	lc_wavg_12	landcover_weighted_average.nc	Dryad Digital Repository	doi:10.5061/dryad.dv920	http://dx.doi.org/10.5061/dryad.dv920	http://www.earthenv.org/streams
