# Supplementary material for: Near-global freshwater-specific environmental variables for biodiversity analyses in 1 km resolution
Source: Sci Data. 2015 Dec 8;2:150073. doi: 10.1038/sdata.2015.73 (PMC4672682; doi:10.1038/sdata.2015.73)
Supplement: Supplementary file 2 [file sdata201573-isa1.zip › a_geology_Domisch.txt]

Sample Name	Protocol REF	Protocol REF	Comment[variable description]	Assay Name	Raw Data File	Comment [Data Repository]	Comment [Data Record Accession]	Comment [Data Record URI]	Comment[dynamic dataset URL]
geology_weighted_sum.nc	Derived metrics from the source layers	Extension to lakes and reservoirs	Archean	geo_wsum_01	geology_weighted_sum.nc	Dryad Digital Repository	doi:10.5061/dryad.dv920	http://dx.doi.org/10.5061/dryad.dv920	http://www.earthenv.org/streams
geology_weighted_sum.nc	Derived metrics from the source layers	Extension to lakes and reservoirs	Archean, Permian	geo_wsum_02	geology_weighted_sum.nc	Dryad Digital Repository	doi:10.5061/dryad.dv920	http://dx.doi.org/10.5061/dryad.dv920	http://www.earthenv.org/streams
geology_weighted_sum.nc	Derived metrics from the source layers	Extension to lakes and reservoirs	Cambrian	geo_wsum_03	geology_weighted_sum.nc	Dryad Digital Repository	doi:10.5061/dryad.dv920	http://dx.doi.org/10.5061/dryad.dv920	http://www.earthenv.org/streams
geology_weighted_sum.nc	Derived metrics from the source layers	Extension to lakes and reservoirs	Cambrian, Precambrian	geo_wsum_04	geology_weighted_sum.nc	Dryad Digital Repository	doi:10.5061/dryad.dv920	http://dx.doi.org/10.5061/dryad.dv920	http://www.earthenv.org/streams
geology_weighted_sum.nc	Derived metrics from the source layers	Extension to lakes and reservoirs	Cambrian, Proterozoic	geo_wsum_05	geology_weighted_sum.nc	Dryad Digital Repository	doi:10.5061/dryad.dv920	http://dx.doi.org/10.5061/dryad.dv920	http://www.earthenv.org/streams
geology_weighted_sum.nc	Derived metrics from the source layers	Extension to lakes and reservoirs	Carboniferous	geo_wsum_06	geology_weighted_sum.nc	Dryad Digital Repository	doi:10.5061/dryad.dv920	http://dx.doi.org/10.5061/dryad.dv920	http://www.earthenv.org/streams
geology_weighted_sum.nc	Derived metrics from the source layers	Extension to lakes and reservoirs	Carboniferous, Devonian	geo_wsum_07	geology_weighted_sum.nc	Dryad Digital Repository	doi:10.5061/dryad.dv920	http://dx.doi.org/10.5061/dryad.dv920	http://www.earthenv.org/streams
geology_weighted_sum.nc	Derived metrics from the source layers	Extension to lakes and reservoirs	Carboniferous, Miocene	geo_wsum_08	geology_weighted_sum.nc	Dryad Digital Repository	doi:10.5061/dryad.dv920	http://dx.doi.org/10.5061/dryad.dv920	http://www.earthenv.org/streams
geology_weighted_sum.nc	Derived metrics from the source layers	Extension to lakes and reservoirs	Cenozoic	geo_wsum_09	geology_weighted_sum.nc	Dryad Digital Repository	doi:10.5061/dryad.dv920	http://dx.doi.org/10.5061/dryad.dv920	http://www.earthenv.org/streams
geology_weighted_sum.nc	Derived metrics from the source layers	Extension to lakes and reservoirs	Cenozoic, Mesozoic	geo_wsum_10	geology_weighted_sum.nc	Dryad Digital Repository	doi:10.5061/dryad.dv920	http://dx.doi.org/10.5061/dryad.dv920	http://www.earthenv.org/streams
geology_weighted_sum.nc	Derived metrics from the source layers	Extension to lakes and reservoirs	Cretaceous	geo_wsum_11	geology_weighted_sum.nc	Dryad Digital Repository	doi:10.5061/dryad.dv920	http://dx.doi.org/10.5061/dryad.dv920	http://www.earthenv.org/streams
geology_weighted_sum.nc	Derived metrics from the source layers	Extension to lakes and reservoirs	Cretaceous, Carboniferous	geo_wsum_12	geology_weighted_sum.nc	Dryad Digital Repository	doi:10.5061/dryad.dv920	http://dx.doi.org/10.5061/dryad.dv920	http://www.earthenv.org/streams
geology_weighted_sum.nc	Derived metrics from the source layers	Extension to lakes and reservoirs	Cretaceous, Devonian	geo_wsum_13	geology_weighted_sum.nc	Dryad Digital Repository	doi:10.5061/dryad.dv920	http://dx.doi.org/10.5061/dryad.dv920	http://www.earthenv.org/streams
geology_weighted_sum.nc	Derived metrics from the source layers	Extension to lakes and reservoirs	Cretaceous, Jurassic	geo_wsum_14	geology_weighted_sum.nc	Dryad Digital Repository	doi:10.5061/dryad.dv920	http://dx.doi.org/10.5061/dryad.dv920	http://www.earthenv.org/streams
geology_weighted_sum.nc	Derived metrics from the source layers	Extension to lakes and reservoirs	Cretaceous, Mississippian	geo_wsum_15	geology_weighted_sum.nc	Dryad Digital Repository	doi:10.5061/dryad.dv920	http://dx.doi.org/10.5061/dryad.dv920	http://www.earthenv.org/streams
geology_weighted_sum.nc	Derived metrics from the source layers	Extension to lakes and reservoirs	Cretaceous, Paleogene, Neogene	geo_wsum_16	geology_weighted_sum.nc	Dryad Digital Repository	doi:10.5061/dryad.dv920	http://dx.doi.org/10.5061/dryad.dv920	http://www.earthenv.org/streams
geology_weighted_sum.nc	Derived metrics from the source layers	Extension to lakes and reservoirs	Cretaceous, Permian	geo_wsum_17	geology_weighted_sum.nc	Dryad Digital Repository	doi:10.5061/dryad.dv920	http://dx.doi.org/10.5061/dryad.dv920	http://www.earthenv.org/streams
geology_weighted_sum.nc	Derived metrics from the source layers	Extension to lakes and reservoirs	Cretaceous, Tertiary	geo_wsum_18	geology_weighted_sum.nc	Dryad Digital Repository	doi:10.5061/dryad.dv920	http://dx.doi.org/10.5061/dryad.dv920	http://www.earthenv.org/streams
geology_weighted_sum.nc	Derived metrics from the source layers	Extension to lakes and reservoirs	Cretaceous, Triassic	geo_wsum_19	geology_weighted_sum.nc	Dryad Digital Repository	doi:10.5061/dryad.dv920	http://dx.doi.org/10.5061/dryad.dv920	http://www.earthenv.org/streams
geology_weighted_sum.nc	Derived metrics from the source layers	Extension to lakes and reservoirs	Devonian	geo_wsum_20	geology_weighted_sum.nc	Dryad Digital Repository	doi:10.5061/dryad.dv920	http://dx.doi.org/10.5061/dryad.dv920	http://www.earthenv.org/streams
geology_weighted_sum.nc	Derived metrics from the source layers	Extension to lakes and reservoirs	Devonian, Cambrian	geo_wsum_21	geology_weighted_sum.nc	Dryad Digital Repository	doi:10.5061/dryad.dv920	http://dx.doi.org/10.5061/dryad.dv920	http://www.earthenv.org/streams
geology_weighted_sum.nc	Derived metrics from the source layers	Extension to lakes and reservoirs	Devonian, Ordovician	geo_wsum_22	geology_weighted_sum.nc	Dryad Digital Repository	doi:10.5061/dryad.dv920	http://dx.doi.org/10.5061/dryad.dv920	http://www.earthenv.org/streams
geology_weighted_sum.nc	Derived metrics from the source layers	Extension to lakes and reservoirs	Devonian, Proterozoic	geo_wsum_23	geology_weighted_sum.nc	Dryad Digital Repository	doi:10.5061/dryad.dv920	http://dx.doi.org/10.5061/dryad.dv920	http://www.earthenv.org/streams
geology_weighted_sum.nc	Derived metrics from the source layers	Extension to lakes and reservoirs	Devonian, Silurian	geo_wsum_24	geology_weighted_sum.nc	Dryad Digital Repository	doi:10.5061/dryad.dv920	http://dx.doi.org/10.5061/dryad.dv920	http://www.earthenv.org/streams
geology_weighted_sum.nc	Derived metrics from the source layers	Extension to lakes and reservoirs	Devonian, Silurian, Ordovician	geo_wsum_25	geology_weighted_sum.nc	Dryad Digital Repository	doi:10.5061/dryad.dv920	http://dx.doi.org/10.5061/dryad.dv920	http://www.earthenv.org/streams
geology_weighted_sum.nc	Derived metrics from the source layers	Extension to lakes and reservoirs	Holocene	geo_wsum_26	geology_weighted_sum.nc	Dryad Digital Repository	doi:10.5061/dryad.dv920	http://dx.doi.org/10.5061/dryad.dv920	http://www.earthenv.org/streams
geology_weighted_sum.nc	Derived metrics from the source layers	Extension to lakes and reservoirs	Ice	geo_wsum_27	geology_weighted_sum.nc	Dryad Digital Repository	doi:10.5061/dryad.dv920	http://dx.doi.org/10.5061/dryad.dv920	http://www.earthenv.org/streams
geology_weighted_sum.nc	Derived metrics from the source layers	Extension to lakes and reservoirs	Jurassic	geo_wsum_28	geology_weighted_sum.nc	Dryad Digital Repository	doi:10.5061/dryad.dv920	http://dx.doi.org/10.5061/dryad.dv920	http://www.earthenv.org/streams
geology_weighted_sum.nc	Derived metrics from the source layers	Extension to lakes and reservoirs	Jurassic, Cambrian	geo_wsum_29	geology_weighted_sum.nc	Dryad Digital Repository	doi:10.5061/dryad.dv920	http://dx.doi.org/10.5061/dryad.dv920	http://www.earthenv.org/streams
geology_weighted_sum.nc	Derived metrics from the source layers	Extension to lakes and reservoirs	Jurassic, Carboniferous	geo_wsum_30	geology_weighted_sum.nc	Dryad Digital Repository	doi:10.5061/dryad.dv920	http://dx.doi.org/10.5061/dryad.dv920	http://www.earthenv.org/streams
geology_weighted_sum.nc	Derived metrics from the source layers	Extension to lakes and reservoirs	Jurassic, Devonian	geo_wsum_31	geology_weighted_sum.nc	Dryad Digital Repository	doi:10.5061/dryad.dv920	http://dx.doi.org/10.5061/dryad.dv920	http://www.earthenv.org/streams
geology_weighted_sum.nc	Derived metrics from the source layers	Extension to lakes and reservoirs	Jurassic, Mississippian	geo_wsum_32	geology_weighted_sum.nc	Dryad Digital Repository	doi:10.5061/dryad.dv920	http://dx.doi.org/10.5061/dryad.dv920	http://www.earthenv.org/streams
geology_weighted_sum.nc	Derived metrics from the source layers	Extension to lakes and reservoirs	Jurassic, Ordovician	geo_wsum_33	geology_weighted_sum.nc	Dryad Digital Repository	doi:10.5061/dryad.dv920	http://dx.doi.org/10.5061/dryad.dv920	http://www.earthenv.org/streams
geology_weighted_sum.nc	Derived metrics from the source layers	Extension to lakes and reservoirs	Jurassic, Permian	geo_wsum_34	geology_weighted_sum.nc	Dryad Digital Repository	doi:10.5061/dryad.dv920	http://dx.doi.org/10.5061/dryad.dv920	http://www.earthenv.org/streams
geology_weighted_sum.nc	Derived metrics from the source layers	Extension to lakes and reservoirs	Jurassic, Triassic	geo_wsum_35	geology_weighted_sum.nc	Dryad Digital Repository	doi:10.5061/dryad.dv920	http://dx.doi.org/10.5061/dryad.dv920	http://www.earthenv.org/streams
geology_weighted_sum.nc	Derived metrics from the source layers	Extension to lakes and reservoirs	Kimberlite	geo_wsum_36	geology_weighted_sum.nc	Dryad Digital Repository	doi:10.5061/dryad.dv920	http://dx.doi.org/10.5061/dryad.dv920	http://www.earthenv.org/streams
geology_weighted_sum.nc	Derived metrics from the source layers	Extension to lakes and reservoirs	Mesozoic	geo_wsum_37	geology_weighted_sum.nc	Dryad Digital Repository	doi:10.5061/dryad.dv920	http://dx.doi.org/10.5061/dryad.dv920	http://www.earthenv.org/streams
geology_weighted_sum.nc	Derived metrics from the source layers	Extension to lakes and reservoirs	Mesozoic, Cenozoic	geo_wsum_38	geology_weighted_sum.nc	Dryad Digital Repository	doi:10.5061/dryad.dv920	http://dx.doi.org/10.5061/dryad.dv920	http://www.earthenv.org/streams
geology_weighted_sum.nc	Derived metrics from the source layers	Extension to lakes and reservoirs	Mesozoic, Paleozoic	geo_wsum_39	geology_weighted_sum.nc	Dryad Digital Repository	doi:10.5061/dryad.dv920	http://dx.doi.org/10.5061/dryad.dv920	http://www.earthenv.org/streams
geology_weighted_sum.nc	Derived metrics from the source layers	Extension to lakes and reservoirs	Mesozoic, Palezoic	geo_wsum_40	geology_weighted_sum.nc	Dryad Digital Repository	doi:10.5061/dryad.dv920	http://dx.doi.org/10.5061/dryad.dv920	http://www.earthenv.org/streams
geology_weighted_sum.nc	Derived metrics from the source layers	Extension to lakes and reservoirs	Miocene	geo_wsum_41	geology_weighted_sum.nc	Dryad Digital Repository	doi:10.5061/dryad.dv920	http://dx.doi.org/10.5061/dryad.dv920	http://www.earthenv.org/streams
geology_weighted_sum.nc	Derived metrics from the source layers	Extension to lakes and reservoirs	Mississippian	geo_wsum_42	geology_weighted_sum.nc	Dryad Digital Repository	doi:10.5061/dryad.dv920	http://dx.doi.org/10.5061/dryad.dv920	http://www.earthenv.org/streams
geology_weighted_sum.nc	Derived metrics from the source layers	Extension to lakes and reservoirs	Mississippian, Cambrian	geo_wsum_43	geology_weighted_sum.nc	Dryad Digital Repository	doi:10.5061/dryad.dv920	http://dx.doi.org/10.5061/dryad.dv920	http://www.earthenv.org/streams
geology_weighted_sum.nc	Derived metrics from the source layers	Extension to lakes and reservoirs	Mississippian, Devonian	geo_wsum_44	geology_weighted_sum.nc	Dryad Digital Repository	doi:10.5061/dryad.dv920	http://dx.doi.org/10.5061/dryad.dv920	http://www.earthenv.org/streams
geology_weighted_sum.nc	Derived metrics from the source layers	Extension to lakes and reservoirs	Neogene	geo_wsum_45	geology_weighted_sum.nc	Dryad Digital Repository	doi:10.5061/dryad.dv920	http://dx.doi.org/10.5061/dryad.dv920	http://www.earthenv.org/streams
geology_weighted_sum.nc	Derived metrics from the source layers	Extension to lakes and reservoirs	Neogene, Paleogene	geo_wsum_46	geology_weighted_sum.nc	Dryad Digital Repository	doi:10.5061/dryad.dv920	http://dx.doi.org/10.5061/dryad.dv920	http://www.earthenv.org/streams
geology_weighted_sum.nc	Derived metrics from the source layers	Extension to lakes and reservoirs	Ordovician	geo_wsum_47	geology_weighted_sum.nc	Dryad Digital Repository	doi:10.5061/dryad.dv920	http://dx.doi.org/10.5061/dryad.dv920	http://www.earthenv.org/streams
geology_weighted_sum.nc	Derived metrics from the source layers	Extension to lakes and reservoirs	Ordovician, Cambrian	geo_wsum_48	geology_weighted_sum.nc	Dryad Digital Repository	doi:10.5061/dryad.dv920	http://dx.doi.org/10.5061/dryad.dv920	http://www.earthenv.org/streams
geology_weighted_sum.nc	Derived metrics from the source layers	Extension to lakes and reservoirs	Ordovician, Proterozoic	geo_wsum_49	geology_weighted_sum.nc	Dryad Digital Repository	doi:10.5061/dryad.dv920	http://dx.doi.org/10.5061/dryad.dv920	http://www.earthenv.org/streams
geology_weighted_sum.nc	Derived metrics from the source layers	Extension to lakes and reservoirs	Paleogene	geo_wsum_50	geology_weighted_sum.nc	Dryad Digital Repository	doi:10.5061/dryad.dv920	http://dx.doi.org/10.5061/dryad.dv920	http://www.earthenv.org/streams
geology_weighted_sum.nc	Derived metrics from the source layers	Extension to lakes and reservoirs	Paleogene, Cretaceous	geo_wsum_51	geology_weighted_sum.nc	Dryad Digital Repository	doi:10.5061/dryad.dv920	http://dx.doi.org/10.5061/dryad.dv920	http://www.earthenv.org/streams
geology_weighted_sum.nc	Derived metrics from the source layers	Extension to lakes and reservoirs	Paleozoic	geo_wsum_52	geology_weighted_sum.nc	Dryad Digital Repository	doi:10.5061/dryad.dv920	http://dx.doi.org/10.5061/dryad.dv920	http://www.earthenv.org/streams
geology_weighted_sum.nc	Derived metrics from the source layers	Extension to lakes and reservoirs	Paleozoic, Mesozoic	geo_wsum_53	geology_weighted_sum.nc	Dryad Digital Repository	doi:10.5061/dryad.dv920	http://dx.doi.org/10.5061/dryad.dv920	http://www.earthenv.org/streams
geology_weighted_sum.nc	Derived metrics from the source layers	Extension to lakes and reservoirs	Paleozoic, Precambrian	geo_wsum_54	geology_weighted_sum.nc	Dryad Digital Repository	doi:10.5061/dryad.dv920	http://dx.doi.org/10.5061/dryad.dv920	http://www.earthenv.org/streams
geology_weighted_sum.nc	Derived metrics from the source layers	Extension to lakes and reservoirs	Paleozoic, Proterozoic	geo_wsum_55	geology_weighted_sum.nc	Dryad Digital Repository	doi:10.5061/dryad.dv920	http://dx.doi.org/10.5061/dryad.dv920	http://www.earthenv.org/streams
geology_weighted_sum.nc	Derived metrics from the source layers	Extension to lakes and reservoirs	Pennsylvanian	geo_wsum_56	geology_weighted_sum.nc	Dryad Digital Repository	doi:10.5061/dryad.dv920	http://dx.doi.org/10.5061/dryad.dv920	http://www.earthenv.org/streams
geology_weighted_sum.nc	Derived metrics from the source layers	Extension to lakes and reservoirs	Pennsylvanian, Devonian	geo_wsum_57	geology_weighted_sum.nc	Dryad Digital Repository	doi:10.5061/dryad.dv920	http://dx.doi.org/10.5061/dryad.dv920	http://www.earthenv.org/streams
geology_weighted_sum.nc	Derived metrics from the source layers	Extension to lakes and reservoirs	Pennsylvanian, Mississippian	geo_wsum_58	geology_weighted_sum.nc	Dryad Digital Repository	doi:10.5061/dryad.dv920	http://dx.doi.org/10.5061/dryad.dv920	http://www.earthenv.org/streams
geology_weighted_sum.nc	Derived metrics from the source layers	Extension to lakes and reservoirs	Permian	geo_wsum_59	geology_weighted_sum.nc	Dryad Digital Repository	doi:10.5061/dryad.dv920	http://dx.doi.org/10.5061/dryad.dv920	http://www.earthenv.org/streams
geology_weighted_sum.nc	Derived metrics from the source layers	Extension to lakes and reservoirs	Permian, Carboniferous	geo_wsum_60	geology_weighted_sum.nc	Dryad Digital Repository	doi:10.5061/dryad.dv920	http://dx.doi.org/10.5061/dryad.dv920	http://www.earthenv.org/streams
geology_weighted_sum.nc	Derived metrics from the source layers	Extension to lakes and reservoirs	Permian, Devonian	geo_wsum_61	geology_weighted_sum.nc	Dryad Digital Repository	doi:10.5061/dryad.dv920	http://dx.doi.org/10.5061/dryad.dv920	http://www.earthenv.org/streams
geology_weighted_sum.nc	Derived metrics from the source layers	Extension to lakes and reservoirs	Permian, Mississippian	geo_wsum_62	geology_weighted_sum.nc	Dryad Digital Repository	doi:10.5061/dryad.dv920	http://dx.doi.org/10.5061/dryad.dv920	http://www.earthenv.org/streams
geology_weighted_sum.nc	Derived metrics from the source layers	Extension to lakes and reservoirs	Permian, Pennsylvanian	geo_wsum_63	geology_weighted_sum.nc	Dryad Digital Repository	doi:10.5061/dryad.dv920	http://dx.doi.org/10.5061/dryad.dv920	http://www.earthenv.org/streams
geology_weighted_sum.nc	Derived metrics from the source layers	Extension to lakes and reservoirs	Permian, Triassic	geo_wsum_64	geology_weighted_sum.nc	Dryad Digital Repository	doi:10.5061/dryad.dv920	http://dx.doi.org/10.5061/dryad.dv920	http://www.earthenv.org/streams
geology_weighted_sum.nc	Derived metrics from the source layers	Extension to lakes and reservoirs	Pleistocene	geo_wsum_65	geology_weighted_sum.nc	Dryad Digital Repository	doi:10.5061/dryad.dv920	http://dx.doi.org/10.5061/dryad.dv920	http://www.earthenv.org/streams
geology_weighted_sum.nc	Derived metrics from the source layers	Extension to lakes and reservoirs	Pliocene, Quaternary	geo_wsum_66	geology_weighted_sum.nc	Dryad Digital Repository	doi:10.5061/dryad.dv920	http://dx.doi.org/10.5061/dryad.dv920	http://www.earthenv.org/streams
geology_weighted_sum.nc	Derived metrics from the source layers	Extension to lakes and reservoirs	Precambrian	geo_wsum_67	geology_weighted_sum.nc	Dryad Digital Repository	doi:10.5061/dryad.dv920	http://dx.doi.org/10.5061/dryad.dv920	http://www.earthenv.org/streams
geology_weighted_sum.nc	Derived metrics from the source layers	Extension to lakes and reservoirs	Precambrian, Devonian	geo_wsum_68	geology_weighted_sum.nc	Dryad Digital Repository	doi:10.5061/dryad.dv920	http://dx.doi.org/10.5061/dryad.dv920	http://www.earthenv.org/streams
geology_weighted_sum.nc	Derived metrics from the source layers	Extension to lakes and reservoirs	Precambrian, Paleozoic	geo_wsum_69	geology_weighted_sum.nc	Dryad Digital Repository	doi:10.5061/dryad.dv920	http://dx.doi.org/10.5061/dryad.dv920	http://www.earthenv.org/streams
geology_weighted_sum.nc	Derived metrics from the source layers	Extension to lakes and reservoirs	Proterozoic	geo_wsum_70	geology_weighted_sum.nc	Dryad Digital Repository	doi:10.5061/dryad.dv920	http://dx.doi.org/10.5061/dryad.dv920	http://www.earthenv.org/streams
geology_weighted_sum.nc	Derived metrics from the source layers	Extension to lakes and reservoirs	Proterozoic, Archean	geo_wsum_71	geology_weighted_sum.nc	Dryad Digital Repository	doi:10.5061/dryad.dv920	http://dx.doi.org/10.5061/dryad.dv920	http://www.earthenv.org/streams
geology_weighted_sum.nc	Derived metrics from the source layers	Extension to lakes and reservoirs	Quaternary	geo_wsum_72	geology_weighted_sum.nc	Dryad Digital Repository	doi:10.5061/dryad.dv920	http://dx.doi.org/10.5061/dryad.dv920	http://www.earthenv.org/streams
geology_weighted_sum.nc	Derived metrics from the source layers	Extension to lakes and reservoirs	Quaternary, Neogne	geo_wsum_73	geology_weighted_sum.nc	Dryad Digital Repository	doi:10.5061/dryad.dv920	http://dx.doi.org/10.5061/dryad.dv920	http://www.earthenv.org/streams
geology_weighted_sum.nc	Derived metrics from the source layers	Extension to lakes and reservoirs	Quaternary, Tertiary	geo_wsum_74	geology_weighted_sum.nc	Dryad Digital Repository	doi:10.5061/dryad.dv920	http://dx.doi.org/10.5061/dryad.dv920	http://www.earthenv.org/streams
geology_weighted_sum.nc	Derived metrics from the source layers	Extension to lakes and reservoirs	Salt	geo_wsum_75	geology_weighted_sum.nc	Dryad Digital Repository	doi:10.5061/dryad.dv920	http://dx.doi.org/10.5061/dryad.dv920	http://www.earthenv.org/streams
geology_weighted_sum.nc	Derived metrics from the source layers	Extension to lakes and reservoirs	Silurian	geo_wsum_76	geology_weighted_sum.nc	Dryad Digital Repository	doi:10.5061/dryad.dv920	http://dx.doi.org/10.5061/dryad.dv920	http://www.earthenv.org/streams
geology_weighted_sum.nc	Derived metrics from the source layers	Extension to lakes and reservoirs	Silurian, Cambrian	geo_wsum_77	geology_weighted_sum.nc	Dryad Digital Repository	doi:10.5061/dryad.dv920	http://dx.doi.org/10.5061/dryad.dv920	http://www.earthenv.org/streams
geology_weighted_sum.nc	Derived metrics from the source layers	Extension to lakes and reservoirs	Silurian, Ordovician	geo_wsum_78	geology_weighted_sum.nc	Dryad Digital Repository	doi:10.5061/dryad.dv920	http://dx.doi.org/10.5061/dryad.dv920	http://www.earthenv.org/streams
geology_weighted_sum.nc	Derived metrics from the source layers	Extension to lakes and reservoirs	Silurian, Proterozoic	geo_wsum_79	geology_weighted_sum.nc	Dryad Digital Repository	doi:10.5061/dryad.dv920	http://dx.doi.org/10.5061/dryad.dv920	http://www.earthenv.org/streams
geology_weighted_sum.nc	Derived metrics from the source layers	Extension to lakes and reservoirs	Tertiary	geo_wsum_80	geology_weighted_sum.nc	Dryad Digital Repository	doi:10.5061/dryad.dv920	http://dx.doi.org/10.5061/dryad.dv920	http://www.earthenv.org/streams
geology_weighted_sum.nc	Derived metrics from the source layers	Extension to lakes and reservoirs	Tertiary, Cretaceous	geo_wsum_81	geology_weighted_sum.nc	Dryad Digital Repository	doi:10.5061/dryad.dv920	http://dx.doi.org/10.5061/dryad.dv920	http://www.earthenv.org/streams
geology_weighted_sum.nc	Derived metrics from the source layers	Extension to lakes and reservoirs	Triassic	geo_wsum_82	geology_weighted_sum.nc	Dryad Digital Repository	doi:10.5061/dryad.dv920	http://dx.doi.org/10.5061/dryad.dv920	http://www.earthenv.org/streams
geology_weighted_sum.nc	Derived metrics from the source layers	Extension to lakes and reservoirs	Triassic, Carboniferous	geo_wsum_83	geology_weighted_sum.nc	Dryad Digital Repository	doi:10.5061/dryad.dv920	http://dx.doi.org/10.5061/dryad.dv920	http://www.earthenv.org/streams
geology_weighted_sum.nc	Derived metrics from the source layers	Extension to lakes and reservoirs	Triassic, Devonian	geo_wsum_84	geology_weighted_sum.nc	Dryad Digital Repository	doi:10.5061/dryad.dv920	http://dx.doi.org/10.5061/dryad.dv920	http://www.earthenv.org/streams
geology_weighted_sum.nc	Derived metrics from the source layers	Extension to lakes and reservoirs	Triassic, Mississippian	geo_wsum_85	geology_weighted_sum.nc	Dryad Digital Repository	doi:10.5061/dryad.dv920	http://dx.doi.org/10.5061/dryad.dv920	http://www.earthenv.org/streams
geology_weighted_sum.nc	Derived metrics from the source layers	Extension to lakes and reservoirs	Triassic, Ordovician	geo_wsum_86	geology_weighted_sum.nc	Dryad Digital Repository	doi:10.5061/dryad.dv920	http://dx.doi.org/10.5061/dryad.dv920	http://www.earthenv.org/streams
geology_weighted_sum.nc	Derived metrics from the source layers	Extension to lakes and reservoirs	Triassic, Paleozoic	geo_wsum_87	geology_weighted_sum.nc	Dryad Digital Repository	doi:10.5061/dryad.dv920	http://dx.doi.org/10.5061/dryad.dv920	http://www.earthenv.org/streams
geology_weighted_sum.nc	Derived metrics from the source layers	Extension to lakes and reservoirs	Triassic, Pennsylvanian	geo_wsum_88	geology_weighted_sum.nc	Dryad Digital Repository	doi:10.5061/dryad.dv920	http://dx.doi.org/10.5061/dryad.dv920	http://www.earthenv.org/streams
geology_weighted_sum.nc	Derived metrics from the source layers	Extension to lakes and reservoirs	Triassic, Permian	geo_wsum_89	geology_weighted_sum.nc	Dryad Digital Repository	doi:10.5061/dryad.dv920	http://dx.doi.org/10.5061/dryad.dv920	http://www.earthenv.org/streams
geology_weighted_sum.nc	Derived metrics from the source layers	Extension to lakes and reservoirs	Triassic, Proterozoic	geo_wsum_90	geology_weighted_sum.nc	Dryad Digital Repository	doi:10.5061/dryad.dv920	http://dx.doi.org/10.5061/dryad.dv920	http://www.earthenv.org/streams
geology_weighted_sum.nc	Derived metrics from the source layers	Extension to lakes and reservoirs	Unknown	geo_wsum_91	geology_weighted_sum.nc	Dryad Digital Repository	doi:10.5061/dryad.dv920	http://dx.doi.org/10.5061/dryad.dv920	http://www.earthenv.org/streams
geology_weighted_sum.nc	Derived metrics from the source layers	Extension to lakes and reservoirs	Water	geo_wsum_92	geology_weighted_sum.nc	Dryad Digital Repository	doi:10.5061/dryad.dv920	http://dx.doi.org/10.5061/dryad.dv920	http://www.earthenv.org/streams
