# Supplementary material for: Near-global freshwater-specific environmental variables for biodiversity analyses in 1 km resolution
Source: Sci Data. 2015 Dec 8;2:150073. doi: 10.1038/sdata.2015.73 (PMC4672682; doi:10.1038/sdata.2015.73)
Supplement: Supplementary file 2 [file sdata201573-isa1.zip › a_soil_Domisch.txt]

Sample Name	Protocol REF	Protocol REF	Comment[variable description]	Assay Name	Raw Data File	Comment [Data Repository]	Comment [Data Record Accession]	Comment [Data Record URI]	Comment[dynamic dataset URL]
soil_minimum.nc	Derived metrics from the source layers	Extension to lakes and reservoirs	Soil organic carbon	soil_min_01	soil_minimum.nc	Dryad Digital Repository	doi:10.5061/dryad.dv920	http://dx.doi.org/10.5061/dryad.dv920	http://www.earthenv.org/streams
soil_minimum.nc	Derived metrics from the source layers	Extension to lakes and reservoirs	Soil pH in H2O	soil_min_02	soil_minimum.nc	Dryad Digital Repository	doi:10.5061/dryad.dv920	http://dx.doi.org/10.5061/dryad.dv920	http://www.earthenv.org/streams
soil_minimum.nc	Derived metrics from the source layers	Extension to lakes and reservoirs	Sand content mass fraction	soil_min_03	soil_minimum.nc	Dryad Digital Repository	doi:10.5061/dryad.dv920	http://dx.doi.org/10.5061/dryad.dv920	http://www.earthenv.org/streams
soil_minimum.nc	Derived metrics from the source layers	Extension to lakes and reservoirs	Silt content mass fraction	soil_min_04	soil_minimum.nc	Dryad Digital Repository	doi:10.5061/dryad.dv920	http://dx.doi.org/10.5061/dryad.dv920	http://www.earthenv.org/streams
soil_minimum.nc	Derived metrics from the source layers	Extension to lakes and reservoirs	Clay content mass fraction	soil_min_05	soil_minimum.nc	Dryad Digital Repository	doi:10.5061/dryad.dv920	http://dx.doi.org/10.5061/dryad.dv920	http://www.earthenv.org/streams
soil_minimum.nc	Derived metrics from the source layers	Extension to lakes and reservoirs	Coarse fragments (> 2 mm fraction) volumetric	soil_min_06	soil_minimum.nc	Dryad Digital Repository	doi:10.5061/dryad.dv920	http://dx.doi.org/10.5061/dryad.dv920	http://www.earthenv.org/streams
soil_minimum.nc	Derived metrics from the source layers	Extension to lakes and reservoirs	Cation exchange capacity	soil_min_07	soil_minimum.nc	Dryad Digital Repository	doi:10.5061/dryad.dv920	http://dx.doi.org/10.5061/dryad.dv920	http://www.earthenv.org/streams
soil_minimum.nc	Derived metrics from the source layers	Extension to lakes and reservoirs	Bulk density of the fine earth fraction	soil_min_08	soil_minimum.nc	Dryad Digital Repository	doi:10.5061/dryad.dv920	http://dx.doi.org/10.5061/dryad.dv920	http://www.earthenv.org/streams
soil_minimum.nc	Derived metrics from the source layers	Extension to lakes and reservoirs	Depth to bedrock (R horizon) up to maximum 240 cm	soil_min_09	soil_minimum.nc	Dryad Digital Repository	doi:10.5061/dryad.dv920	http://dx.doi.org/10.5061/dryad.dv920	http://www.earthenv.org/streams
soil_minimum.nc	Derived metrics from the source layers	Extension to lakes and reservoirs	Probability of occurence (0-100%) of R horizon	soil_min_10	soil_minimum.nc	Dryad Digital Repository	doi:10.5061/dryad.dv920	http://dx.doi.org/10.5061/dryad.dv920	http://www.earthenv.org/streams
soil_maximum.nc	Derived metrics from the source layers	Extension to lakes and reservoirs	Soil organic carbon	soil_max_01	soil_maximum.nc	Dryad Digital Repository	doi:10.5061/dryad.dv920	http://dx.doi.org/10.5061/dryad.dv920	http://www.earthenv.org/streams
soil_maximum.nc	Derived metrics from the source layers	Extension to lakes and reservoirs	Soil pH in H2O	soil_max_02	soil_maximum.nc	Dryad Digital Repository	doi:10.5061/dryad.dv920	http://dx.doi.org/10.5061/dryad.dv920	http://www.earthenv.org/streams
soil_maximum.nc	Derived metrics from the source layers	Extension to lakes and reservoirs	Sand content mass fraction	soil_max_03	soil_maximum.nc	Dryad Digital Repository	doi:10.5061/dryad.dv920	http://dx.doi.org/10.5061/dryad.dv920	http://www.earthenv.org/streams
soil_maximum.nc	Derived metrics from the source layers	Extension to lakes and reservoirs	Silt content mass fraction	soil_max_04	soil_maximum.nc	Dryad Digital Repository	doi:10.5061/dryad.dv920	http://dx.doi.org/10.5061/dryad.dv920	http://www.earthenv.org/streams
soil_maximum.nc	Derived metrics from the source layers	Extension to lakes and reservoirs	Clay content mass fraction	soil_max_05	soil_maximum.nc	Dryad Digital Repository	doi:10.5061/dryad.dv920	http://dx.doi.org/10.5061/dryad.dv920	http://www.earthenv.org/streams
soil_maximum.nc	Derived metrics from the source layers	Extension to lakes and reservoirs	Coarse fragments (> 2 mm fraction) volumetric	soil_max_06	soil_maximum.nc	Dryad Digital Repository	doi:10.5061/dryad.dv920	http://dx.doi.org/10.5061/dryad.dv920	http://www.earthenv.org/streams
soil_maximum.nc	Derived metrics from the source layers	Extension to lakes and reservoirs	Cation exchange capacity	soil_max_07	soil_maximum.nc	Dryad Digital Repository	doi:10.5061/dryad.dv920	http://dx.doi.org/10.5061/dryad.dv920	http://www.earthenv.org/streams
soil_maximum.nc	Derived metrics from the source layers	Extension to lakes and reservoirs	Bulk density of the fine earth fraction	soil_max_08	soil_maximum.nc	Dryad Digital Repository	doi:10.5061/dryad.dv920	http://dx.doi.org/10.5061/dryad.dv920	http://www.earthenv.org/streams
soil_maximum.nc	Derived metrics from the source layers	Extension to lakes and reservoirs	Depth to bedrock (R horizon) up to maximum 240 cm	soil_max_09	soil_maximum.nc	Dryad Digital Repository	doi:10.5061/dryad.dv920	http://dx.doi.org/10.5061/dryad.dv920	http://www.earthenv.org/streams
soil_maximum.nc	Derived metrics from the source layers	Extension to lakes and reservoirs	Probability of occurence (0-100%) of R horizon	soil_max_10	soil_maximum.nc	Dryad Digital Repository	doi:10.5061/dryad.dv920	http://dx.doi.org/10.5061/dryad.dv920	http://www.earthenv.org/streams
soil_range.nc	Derived metrics from the source layers	Extension to lakes and reservoirs	Soil organic carbon	soil_range_01	soil_range.nc	Dryad Digital Repository	doi:10.5061/dryad.dv920	http://dx.doi.org/10.5061/dryad.dv920	http://www.earthenv.org/streams
soil_range.nc	Derived metrics from the source layers	Extension to lakes and reservoirs	Soil pH in H2O	soil_range_02	soil_range.nc	Dryad Digital Repository	doi:10.5061/dryad.dv920	http://dx.doi.org/10.5061/dryad.dv920	http://www.earthenv.org/streams
soil_range.nc	Derived metrics from the source layers	Extension to lakes and reservoirs	Sand content mass fraction	soil_range_03	soil_range.nc	Dryad Digital Repository	doi:10.5061/dryad.dv920	http://dx.doi.org/10.5061/dryad.dv920	http://www.earthenv.org/streams
soil_range.nc	Derived metrics from the source layers	Extension to lakes and reservoirs	Silt content mass fraction	soil_range_04	soil_range.nc	Dryad Digital Repository	doi:10.5061/dryad.dv920	http://dx.doi.org/10.5061/dryad.dv920	http://www.earthenv.org/streams
soil_range.nc	Derived metrics from the source layers	Extension to lakes and reservoirs	Clay content mass fraction	soil_range_05	soil_range.nc	Dryad Digital Repository	doi:10.5061/dryad.dv920	http://dx.doi.org/10.5061/dryad.dv920	http://www.earthenv.org/streams
soil_range.nc	Derived metrics from the source layers	Extension to lakes and reservoirs	Coarse fragments (> 2 mm fraction) volumetric	soil_range_06	soil_range.nc	Dryad Digital Repository	doi:10.5061/dryad.dv920	http://dx.doi.org/10.5061/dryad.dv920	http://www.earthenv.org/streams
soil_range.nc	Derived metrics from the source layers	Extension to lakes and reservoirs	Cation exchange capacity	soil_range_07	soil_range.nc	Dryad Digital Repository	doi:10.5061/dryad.dv920	http://dx.doi.org/10.5061/dryad.dv920	http://www.earthenv.org/streams
soil_range.nc	Derived metrics from the source layers	Extension to lakes and reservoirs	Bulk density of the fine earth fraction	soil_range_08	soil_range.nc	Dryad Digital Repository	doi:10.5061/dryad.dv920	http://dx.doi.org/10.5061/dryad.dv920	http://www.earthenv.org/streams
soil_range.nc	Derived metrics from the source layers	Extension to lakes and reservoirs	Depth to bedrock (R horizon) up to maximum 240 cm	soil_range_09	soil_range.nc	Dryad Digital Repository	doi:10.5061/dryad.dv920	http://dx.doi.org/10.5061/dryad.dv920	http://www.earthenv.org/streams
soil_range.nc	Derived metrics from the source layers	Extension to lakes and reservoirs	Probability of occurence (0-100%) of R horizon	soil_range_10	soil_range.nc	Dryad Digital Repository	doi:10.5061/dryad.dv920	http://dx.doi.org/10.5061/dryad.dv920	http://www.earthenv.org/streams
soil_average.nc	Derived metrics from the source layers	Extension to lakes and reservoirs	Soil organic carbon	soil_avg_01	soil_average.nc	Dryad Digital Repository	doi:10.5061/dryad.dv920	http://dx.doi.org/10.5061/dryad.dv920	http://www.earthenv.org/streams
soil_average.nc	Derived metrics from the source layers	Extension to lakes and reservoirs	Soil pH in H2O	soil_avg_02	soil_average.nc	Dryad Digital Repository	doi:10.5061/dryad.dv920	http://dx.doi.org/10.5061/dryad.dv920	http://www.earthenv.org/streams
soil_average.nc	Derived metrics from the source layers	Extension to lakes and reservoirs	Sand content mass fraction	soil_avg_03	soil_average.nc	Dryad Digital Repository	doi:10.5061/dryad.dv920	http://dx.doi.org/10.5061/dryad.dv920	http://www.earthenv.org/streams
soil_average.nc	Derived metrics from the source layers	Extension to lakes and reservoirs	Silt content mass fraction	soil_avg_04	soil_average.nc	Dryad Digital Repository	doi:10.5061/dryad.dv920	http://dx.doi.org/10.5061/dryad.dv920	http://www.earthenv.org/streams
soil_average.nc	Derived metrics from the source layers	Extension to lakes and reservoirs	Clay content mass fraction	soil_avg_05	soil_average.nc	Dryad Digital Repository	doi:10.5061/dryad.dv920	http://dx.doi.org/10.5061/dryad.dv920	http://www.earthenv.org/streams
soil_average.nc	Derived metrics from the source layers	Extension to lakes and reservoirs	Coarse fragments (> 2 mm fraction) volumetric	soil_avg_06	soil_average.nc	Dryad Digital Repository	doi:10.5061/dryad.dv920	http://dx.doi.org/10.5061/dryad.dv920	http://www.earthenv.org/streams
soil_average.nc	Derived metrics from the source layers	Extension to lakes and reservoirs	Cation exchange capacity	soil_avg_07	soil_average.nc	Dryad Digital Repository	doi:10.5061/dryad.dv920	http://dx.doi.org/10.5061/dryad.dv920	http://www.earthenv.org/streams
soil_average.nc	Derived metrics from the source layers	Extension to lakes and reservoirs	Bulk density of the fine earth fraction	soil_avg_08	soil_average.nc	Dryad Digital Repository	doi:10.5061/dryad.dv920	http://dx.doi.org/10.5061/dryad.dv920	http://www.earthenv.org/streams
soil_average.nc	Derived metrics from the source layers	Extension to lakes and reservoirs	Depth to bedrock (R horizon) up to maximum 240 cm	soil_avg_09	soil_average.nc	Dryad Digital Repository	doi:10.5061/dryad.dv920	http://dx.doi.org/10.5061/dryad.dv920	http://www.earthenv.org/streams
soil_average.nc	Derived metrics from the source layers	Extension to lakes and reservoirs	Probability of occurence (0-100%) of R horizon	soil_avg_10	soil_average.nc	Dryad Digital Repository	doi:10.5061/dryad.dv920	http://dx.doi.org/10.5061/dryad.dv920	http://www.earthenv.org/streams
soil_weighted_average.nc	Derived metrics from the source layers	Extension to lakes and reservoirs	Soil organic carbon	soil_wavg_01	soil_weighted_average.nc	Dryad Digital Repository	doi:10.5061/dryad.dv920	http://dx.doi.org/10.5061/dryad.dv920	http://www.earthenv.org/streams
soil_weighted_average.nc	Derived metrics from the source layers	Extension to lakes and reservoirs	Soil pH in H2O	soil_wavg_02	soil_weighted_average.nc	Dryad Digital Repository	doi:10.5061/dryad.dv920	http://dx.doi.org/10.5061/dryad.dv920	http://www.earthenv.org/streams
soil_weighted_average.nc	Derived metrics from the source layers	Extension to lakes and reservoirs	Sand content mass fraction	soil_wavg_03	soil_weighted_average.nc	Dryad Digital Repository	doi:10.5061/dryad.dv920	http://dx.doi.org/10.5061/dryad.dv920	http://www.earthenv.org/streams
soil_weighted_average.nc	Derived metrics from the source layers	Extension to lakes and reservoirs	Silt content mass fraction	soil_wavg_04	soil_weighted_average.nc	Dryad Digital Repository	doi:10.5061/dryad.dv920	http://dx.doi.org/10.5061/dryad.dv920	http://www.earthenv.org/streams
soil_weighted_average.nc	Derived metrics from the source layers	Extension to lakes and reservoirs	Clay content mass fraction	soil_wavg_05	soil_weighted_average.nc	Dryad Digital Repository	doi:10.5061/dryad.dv920	http://dx.doi.org/10.5061/dryad.dv920	http://www.earthenv.org/streams
soil_weighted_average.nc	Derived metrics from the source layers	Extension to lakes and reservoirs	Coarse fragments (> 2 mm fraction) volumetric	soil_wavg_06	soil_weighted_average.nc	Dryad Digital Repository	doi:10.5061/dryad.dv920	http://dx.doi.org/10.5061/dryad.dv920	http://www.earthenv.org/streams
soil_weighted_average.nc	Derived metrics from the source layers	Extension to lakes and reservoirs	Cation exchange capacity	soil_wavg_07	soil_weighted_average.nc	Dryad Digital Repository	doi:10.5061/dryad.dv920	http://dx.doi.org/10.5061/dryad.dv920	http://www.earthenv.org/streams
soil_weighted_average.nc	Derived metrics from the source layers	Extension to lakes and reservoirs	Bulk density of the fine earth fraction	soil_wavg_08	soil_weighted_average.nc	Dryad Digital Repository	doi:10.5061/dryad.dv920	http://dx.doi.org/10.5061/dryad.dv920	http://www.earthenv.org/streams
soil_weighted_average.nc	Derived metrics from the source layers	Extension to lakes and reservoirs	Depth to bedrock (R horizon) up to maximum 240 cm	soil_wavg_09	soil_weighted_average.nc	Dryad Digital Repository	doi:10.5061/dryad.dv920	http://dx.doi.org/10.5061/dryad.dv920	http://www.earthenv.org/streams
soil_weighted_average.nc	Derived metrics from the source layers	Extension to lakes and reservoirs	Probability of occurence (0-100%) of R horizon	soil_wavg_10	soil_weighted_average.nc	Dryad Digital Repository	doi:10.5061/dryad.dv920	http://dx.doi.org/10.5061/dryad.dv920	http://www.earthenv.org/streams
